# Supplementary material for: MicroRNA-200c restoration reveals a cytokine profile to enhance M1 macrophage polarization in breast cancer
Source: NPJ Breast Cancer. 2021 May 27;7:64. doi: 10.1038/s41523-021-00273-1 (PMC8160264; doi:10.1038/s41523-021-00273-1)
Supplement: Supplementary file 2 — Supplementary Data 1 [file 41523_2021_273_MOESM2_ESM.xlsx]

## Sheet: Sup Data 1
Supplementary Data 1. Top genes altered in Met-1 TripZ-200c cells after miR-200c restoration (Dox treatment) for 48 hours. Shown is the mean expression of each gene from mRNA sequencing conducted in triplicate (N = 3). Data can also be accessed through GEO Series accession number GSE151320.
Mouse Gene	Common Name	Minus miR-200c (mean)	Plus miR-200c (mean)	Fold Change	P-value	Q-value
ENSMUSG00000055368	Slc6a2	8.26	2.2	-3.75	1.94595e-06	0.000468228
ENSMUSG00000043613	Mmp3	166.66	45.49	-3.66	4.6189e-05	0.0014171
ENSMUSG00000026872	Zeb2	29.33	8.29	-3.54	1.70601e-05	0.00100617
ENSMUSG00000032431	Crtap	103.32	32.17	-3.21	0.000681774	0.00514608
ENSMUSG00000001270	Ckb	50.92	18.28	-2.79	3.59005e-05	0.00128723
ENSMUSG00000034957	Cebpa	12.6	4.51	-2.79	0.000638941	0.00492718
ENSMUSG00000026923	Notch1	22.57	8.59	-2.63	0.000128488	0.00217022
ENSMUSG00000047562	Mmp10	38.11	14.82	-2.57	0.000353649	0.00353175
ENSMUSG00000055538	Zcchc24	53.71	21.15	-2.54	2.65641e-05	0.0011555
ENSMUSG00000027358	Bmp2	14.85	5.91	-2.51	0.000365537	0.00359023
ENSMUSG00000062929	Cfl2	93.13	39.33	-2.37	6.6246e-06	0.000636112
ENSMUSG00000026181	Ppm1f	27.92	11.83	-2.36	3.60954e-06	0.000529211
ENSMUSG00000043067	Dpy19l1	104.8	44.62	-2.35	6.54768e-07	0.000389718
ENSMUSG00000002844	Adprh	45.54	20.22	-2.25	5.72502e-05	0.00152746
ENSMUSG00000020986	Sec23a	33.1	14.97	-2.21	8.45014e-05	0.0018167
ENSMUSG00000030218	Mgp	191.26	90.19	-2.12	0.00198412	0.00943248
ENSMUSG00000040138	Ndp	17.37	8.28	-2.1	0.000289949	0.00321973
ENSMUSG00000024620	Pdgfrb	32.43	15.48	-2.09	1.30392e-05	0.000862327
ENSMUSG00000032855	Pkd1	24.48	11.76	-2.08	5.22306e-06	0.00060389
ENSMUSG00000025089	Gfra1	21.72	10.77	-2.02	0.00184111	0.00892367
ENSMUSG00000062078	Qk	76.26	38.03	-2.01	5.5202e-05	0.00150717
ENSMUSG00000021281	Tnfaip2	202.07	102.04	-1.98	2.55943e-05	0.00113685
ENSMUSG00000024238	Zeb1	41.8	21.21	-1.97	0.000240909	0.00293006
ENSMUSG00000025355	Mmp19	12.9	6.55	-1.97	0.000717023	0.00521834
ENSMUSG00000074577	Fam65c	14.27	7.28	-1.96	0.000110611	0.00197112
ENSMUSG00000057706	Mex3b	11.67	6.02	-1.94	0.000253287	0.00299259
ENSMUSG00000024063	Lbh	46.29	24	-1.93	5.25837e-05	0.00150717
ENSMUSG00000059901	Adamts14	15.8	8.21	-1.92	9.87115e-06	0.000734414
ENSMUSG00000035901	Dennd5a	92.21	47.96	-1.92	1.38457e-05	0.000895756
ENSMUSG00000014778	Fhod1	30.41	15.86	-1.92	0.00150873	0.00789102
ENSMUSG00000003948	Mmd	29.31	15.33	-1.91	0.000527357	0.00442088
ENSMUSG00000040249	Lrp1	169.04	89.81	-1.88	0.000233692	0.00288374
ENSMUSG00000019102	Aldh3a1	24.73	13.25	-1.87	0.00119855	0.00688337
ENSMUSG00000022537	Tmem44	24.02	13.06	-1.84	6.80787e-05	0.0016744
ENSMUSG00000022887	Masp1	37.73	20.54	-1.84	0.000350182	0.00352075
ENSMUSG00000031207	Msn	451.64	246.31	-1.83	1.80822e-06	0.000468228
ENSMUSG00000025867	Cplx2	25.03	13.77	-1.82	2.98803e-05	0.00120167
ENSMUSG00000022840	Adcy5	11.26	6.2	-1.82	0.00126824	0.00714826
ENSMUSG00000024924	Vldlr	34.52	19.27	-1.79	0.000126883	0.00215774
ENSMUSG00000055148	Klf2	24.17	13.47	-1.79	0.000566198	0.00462671
ENSMUSG00000033653	Vps8	18.06	10.07	-1.79	0.000798926	0.00542832
ENSMUSG00000037031	Tspan15	34.23	19.34	-1.77	8.98869e-05	0.0018167
ENSMUSG00000052698	Tln2	15.7	8.89	-1.77	9.70908e-05	0.0018404
ENSMUSG00000019966	Kitl	51.15	29.23	-1.75	0.000120356	0.00208244
ENSMUSG00000048332	Lhfp	156.65	89.79	-1.74	2.89533e-05	0.00118034
ENSMUSG00000034463	Scara3	19.62	11.43	-1.72	0.000222976	0.00281278
ENSMUSG00000026482	Rgl1	22.64	13.24	-1.71	0.00142041	0.00763971
ENSMUSG00000039646	Vasn	66.55	39.48	-1.69	6.01016e-05	0.00158285
ENSMUSG00000034595	Ppp1r18	257.05	153.22	-1.68	8.91298e-06	0.000716893
ENSMUSG00000037235	Mxd4	44.01	26.17	-1.68	6.16232e-05	0.00159795
ENSMUSG00000098404	Gm8086	109.05	64.79	-1.68	9.90748e-05	0.00186612
ENSMUSG00000026837	Col5a1	32.46	19.57	-1.66	3.6478e-05	0.00129236
ENSMUSG00000037362	Nov	22.21	13.43	-1.65	2.67909e-05	0.0011555
ENSMUSG00000032714	Syde1	51.96	31.58	-1.65	0.000174458	0.00250774
ENSMUSG00000005417	Mprip	233.09	141.95	-1.64	2.02551e-06	0.000468228
ENSMUSG00000046743	Fat4	27.33	16.62	-1.64	4.07016e-05	0.0013559
ENSMUSG00000055771	Gm7936	105.14	64.07	-1.64	0.000103618	0.00188028
ENSMUSG00000032014	Oaf	21.56	13.12	-1.64	0.000682742	0.00514608
ENSMUSG00000025743	Sdc3	143.9	88	-1.64	0.00211731	0.00987707
ENSMUSG00000033763	Mtss1l	31.01	19.06	-1.63	4.45886e-05	0.00139057
ENSMUSG00000103057	RP23-81C12.2	121.57	74.75	-1.63	0.00177928	0.00872345
ENSMUSG00000055912	Tmem150a	13.2	8.17	-1.62	0.000361137	0.00357058
ENSMUSG00000031938	4931406C07Rik	14.74	9.1	-1.62	0.000908391	0.00584666
ENSMUSG00000018909	Arrb1	24.28	14.96	-1.62	0.00199475	0.0094679
ENSMUSG00000031367	Ap1s2	47.34	29.33	-1.61	0.000529404	0.00442558
ENSMUSG00000031875	Cmtm3	82.65	51.63	-1.6	0.000545385	0.0045464
ENSMUSG00000021223	Papln	32.3	20.35	-1.59	6.69983e-06	0.000636112
ENSMUSG00000034807	Colgalt1	139.96	88.13	-1.59	5.51751e-05	0.00150717
ENSMUSG00000044927	H1fx	13.95	8.79	-1.59	0.000765134	0.00530449
ENSMUSG00000031133	Arhgef6	23.92	15.14	-1.58	0.00147402	0.00778997
ENSMUSG00000022421	Nptxr	71.83	45.93	-1.56	1.12914e-05	0.000783552
ENSMUSG00000024413	Npc1	31.78	20.4	-1.56	5.36396e-05	0.00150717
ENSMUSG00000025538	Sumf2	34.98	22.44	-1.56	0.000918011	0.00587053
ENSMUSG00000048387	Osr1	103.15	66.54	-1.55	3.64114e-06	0.000529211
ENSMUSG00000020099	Unc5b	66.11	42.77	-1.55	2.12893e-05	0.00107385
ENSMUSG00000032640	Chsy1	33.66	21.67	-1.55	3.74752e-05	0.00129682
ENSMUSG00000014813	Stc1	20.11	12.94	-1.55	0.000492012	0.00428558
ENSMUSG00000089774	Slc5a3	19.29	12.43	-1.55	0.00155312	0.00806647
ENSMUSG00000020649	Rrm2	199.38	129.25	-1.54	2.28719e-05	0.00109785
ENSMUSG00000021318	Gli3	18.86	12.21	-1.54	0.000804981	0.00543913
ENSMUSG00000071180	Smim15	44.73	29.33	-1.53	0.000779811	0.00535277
ENSMUSG00000000693	Loxl3	23.05	15.21	-1.52	2.76386e-05	0.00115857
ENSMUSG00000009687	Fxyd5	166.99	109.57	-1.52	0.00043767	0.00400118
ENSMUSG00000031274	Col4a5	54.8	36.38	-1.51	5.86329e-07	0.000389718
ENSMUSG00000001119	Col6a1	64	42.33	-1.51	0.000363189	0.00357897
ENSMUSG00000021359	Tfap2a	55.96	37.15	-1.51	0.000428353	0.00396308
ENSMUSG00000072812	Ahnak2	26.37	17.51	-1.51	0.000687643	0.00515472
ENSMUSG00000027227	Sord	47.29	31.27	-1.51	0.00116523	0.00679768
ENSMUSG00000012819	Cdh23	23.21	15.41	-1.51	0.001691	0.00857312
ENSMUSG00000005802	Slc30a4	114.15	76.1	-1.5	1.19286e-06	0.000468228
ENSMUSG00000001020	S100a4	3890.14	2586.91	-1.5	6.22855e-05	0.00159795
ENSMUSG00000032840	2410131K14Rik	36.8	24.56	-1.5	0.000129161	0.00217022
ENSMUSG00000027221	Chst1	74.87	50.06	-1.5	0.000250167	0.00298995
ENSMUSG00000004105	Angptl2	54.82	36.61	-1.5	0.000909611	0.00584666
ENSMUSG00000034771	Tle2	15.8	10.56	-1.5	0.00130311	0.00723515
ENSMUSG00000046841	Ckap4	52.53	35.05	-1.5	0.00189994	0.00910505
ENSMUSG00000052957	Gas1	24.68	16.58	-1.49	7.31053e-05	0.00175453
ENSMUSG00000064325	Hhip	66.38	44.62	-1.49	0.00136244	0.00742426
ENSMUSG00000031659	Adcy7	48.64	32.88	-1.48	0.000223056	0.00281278
ENSMUSG00000031765	Mt1	190.4	128.49	-1.48	0.0013227	0.00730308
ENSMUSG00000032038	St3gal4	119.6	81.46	-1.47	2.45651e-05	0.00113117
ENSMUSG00000034723	Tmx4	23.23	15.82	-1.47	0.000738476	0.0052864
ENSMUSG00000030029	Lrig1	113.71	77.87	-1.46	9.41958e-05	0.0018167
ENSMUSG00000036225	Kctd1	16.7	11.47	-1.46	0.000462407	0.00412481
ENSMUSG00000020493	Prr11	39.97	27.54	-1.45	8.32961e-05	0.0018167
ENSMUSG00000048616	Nog	35.55	24.58	-1.45	0.000141337	0.00227361
ENSMUSG00000026604	Ptpn14	35.49	24.46	-1.45	0.000316572	0.00335295
ENSMUSG00000001333	Sync	25.09	17.43	-1.44	4.80739e-05	0.00144513
ENSMUSG00000033423	Eri3	65.44	45.55	-1.44	0.000145969	0.00228716
ENSMUSG00000003573	Homer3	42.72	29.69	-1.44	0.000269154	0.00310572
ENSMUSG00000050910	Cdr2l	65.28	45.64	-1.43	5.12658e-05	0.00150717
ENSMUSG00000027858	Tspan2	17.26	12.09	-1.43	0.000160825	0.0024051
ENSMUSG00000026833	Olfm1	81.74	57.03	-1.43	0.000289239	0.00321973
ENSMUSG00000036854	Hspb6	170.16	118.64	-1.43	0.000299954	0.00325789
ENSMUSG00000072214	44079	54.96	38.45	-1.43	0.000398838	0.00381653
ENSMUSG00000071847	Apcdd1	142.77	99.63	-1.43	0.000421108	0.00392004
ENSMUSG00000029156	Sgcb	28.67	20.1	-1.43	0.000563995	0.00462382
ENSMUSG00000050721	Plekho2	23.32	16.27	-1.43	0.000660991	0.00504387
ENSMUSG00000027177	Hipk3	23.75	16.58	-1.43	0.00115319	0.00679585
ENSMUSG00000023008	Fmnl3	36.77	25.69	-1.43	0.00167516	0.00852006
ENSMUSG00000022799	Arhgap31	26.04	18.31	-1.42	1.96021e-06	0.000468228
ENSMUSG00000054342	Kcnn4	120.94	85.11	-1.42	1.0591e-05	0.000768755
ENSMUSG00000027947	Il6ra	21.01	14.83	-1.42	0.000411352	0.00389868
ENSMUSG00000005413	Hmox1	124.01	87.33	-1.42	0.000445845	0.00402071
ENSMUSG00000047643	Gm5454	49.37	34.8	-1.42	0.000511236	0.00434697
ENSMUSG00000052684	Jun	98.3	69.36	-1.42	0.000599001	0.00476638
ENSMUSG00000069806	Cacng7	41.78	29.63	-1.41	0.00038552	0.00373715
ENSMUSG00000050029	Rap2c	22.89	16.26	-1.41	0.000765684	0.00530449
ENSMUSG00000040990	Sh3kbp1	60.61	42.94	-1.41	0.00174359	0.00866262
ENSMUSG00000069662	Marcks	70.61	50.55	-1.4	0.000413842	0.00390722
ENSMUSG00000061607	Mdc1	39.43	28.15	-1.4	0.000484797	0.00426851
ENSMUSG00000030272	Camk1	102.25	72.78	-1.4	0.000720622	0.00523066
ENSMUSG00000029148	Nrbp1	80.27	57.46	-1.4	0.00111853	0.00670386
ENSMUSG00000053113	Socs3	30.81	22.21	-1.39	6.43166e-05	0.00162209
ENSMUSG00000024066	Xdh	117.22	84.04	-1.39	6.77876e-05	0.0016744
ENSMUSG00000021665	Hexb	25.11	18.04	-1.39	8.81624e-05	0.0018167
ENSMUSG00000025352	Gdf11	73.28	52.82	-1.39	0.000506027	0.00432741
ENSMUSG00000022885	St6gal1	22.22	15.98	-1.39	0.000717171	0.00521834
ENSMUSG00000054619	Mettl7a1	17.86	12.85	-1.39	0.00136931	0.00743625
ENSMUSG00000038280	Ostm1	43.57	31.68	-1.38	9.21299e-05	0.0018167
ENSMUSG00000060969	Irx1	167.98	121.45	-1.38	0.000172399	0.00250273
ENSMUSG00000021068	Nin	25.26	18.25	-1.38	0.000348906	0.00351981
ENSMUSG00000019960	Dusp6	142.32	103.02	-1.38	0.000524655	0.00441066
ENSMUSG00000022807	Osbpl11	56.38	41.06	-1.37	0.000319997	0.00335295
ENSMUSG00000026249	Serpine2	232.55	169.45	-1.37	0.000358501	0.00355633
ENSMUSG00000024900	Cpt1a	25.79	18.77	-1.37	0.000497022	0.00429821
ENSMUSG00000052707	Tnrc6a	32.61	24.06	-1.36	2.22412e-05	0.00109785
ENSMUSG00000021959	Lats2	53.03	38.88	-1.36	2.50923e-05	0.00113143
ENSMUSG00000009739	Pou6f1	24.86	18.25	-1.36	4.48165e-05	0.00139057
ENSMUSG00000037679	Inf2	119.7	88.16	-1.36	0.000269246	0.00310572
ENSMUSG00000049550	Clip1	83.71	61.69	-1.36	0.000636095	0.00492718
ENSMUSG00000036529	Sbf1	108.53	79.7	-1.36	0.000814355	0.00544611
ENSMUSG00000089762	Ier5l	92.93	68.53	-1.36	0.00146114	0.00775726
ENSMUSG00000043998	Mgat2	146.28	108.7	-1.35	0.000115769	0.00205077
ENSMUSG00000084289	Gm6977	1074.94	796.35	-1.35	0.000277887	0.00316855
ENSMUSG00000045954	Sdpr	494.23	367.29	-1.35	0.000577041	0.00464128
ENSMUSG00000031776	Arl2bp	110.31	82.51	-1.34	3.69431e-05	0.00129344
ENSMUSG00000020376	Rnf130	107.04	80.13	-1.34	0.00206138	0.00967614
ENSMUSG00000059555	Tor4a	20.87	15.72	-1.33	0.000257901	0.00302171
ENSMUSG00000037344	Slc12a9	29.78	22.45	-1.33	0.000287579	0.00321973
ENSMUSG00000016382	Pls3	257.48	193.82	-1.33	0.000447562	0.00402196
ENSMUSG00000051495	Irf2bp2	54.22	40.7	-1.33	0.000738426	0.0052864
ENSMUSG00000028843	Sh3bgrl3	126.15	95.79	-1.32	7.86335e-05	0.0018167
ENSMUSG00000033565	Rbfox2	58.42	44.34	-1.32	8.96524e-05	0.0018167
ENSMUSG00000017144	Rnd3	26.03	19.74	-1.32	0.000221551	0.00281278
ENSMUSG00000029455	Aldh2	861.25	651.58	-1.32	0.000501861	0.00430414
ENSMUSG00000024912	Fosl1	238.79	180.33	-1.32	0.00127494	0.0071589
ENSMUSG00000023830	Igf2r	76.64	58.4	-1.31	4.10051e-05	0.0013559
ENSMUSG00000019873	Reep3	53.39	40.89	-1.31	9.42833e-05	0.0018167
ENSMUSG00000037573	Tob1	59.96	45.75	-1.31	7.90613e-05	0.0018167
ENSMUSG00000020844	Nxn	31.09	23.81	-1.31	0.00027173	0.00312227
ENSMUSG00000034714	Ttyh2	139.32	106.2	-1.31	0.000332815	0.003414
ENSMUSG00000050860	Phospho1	84.84	64.69	-1.31	0.000882493	0.00573428
ENSMUSG00000036430	Tbcc	38.4	29.38	-1.31	0.00215068	0.00994455
ENSMUSG00000024661	Fth1	5781.5	4458.47	-1.3	5.62005e-05	0.00152048
ENSMUSG00000052949	Rnf157	42.56	32.81	-1.3	0.00061697	0.00488179
ENSMUSG00000035692	Isg15	64.1	49.44	-1.3	0.00154013	0.00802702
ENSMUSG00000026880	Stom	49.36	38.01	-1.3	0.00157088	0.00813031
ENSMUSG00000039168	Dap	456.62	354.17	-1.29	4.33768e-05	0.00139057
ENSMUSG00000078249	Hmga1-rs1	606.32	471.1	-1.29	0.000181897	0.00256979
ENSMUSG00000038976	Ppp1r9b	86.87	67.5	-1.29	0.000184997	0.00258475
ENSMUSG00000022150	Dab2	207.41	161.03	-1.29	0.000220745	0.00281278
ENSMUSG00000046711	Hmga1	217.98	168.46	-1.29	0.000933452	0.00591897
ENSMUSG00000028641	Lepre1	39.55	30.72	-1.29	0.000993833	0.00621355
ENSMUSG00000011831	Evi5	39.46	30.51	-1.29	0.00113058	0.00674882
ENSMUSG00000085795	Zfp703	27.83	21.55	-1.29	0.00115081	0.00679528
ENSMUSG00000037827	Gm5884	31.33	24.26	-1.29	0.00123073	0.00701656
ENSMUSG00000028567	Txndc12	88.14	68.23	-1.29	0.00186816	0.00899619
ENSMUSG00000053617	Sh3pxd2a	28.81	22.54	-1.28	7.7682e-06	0.000660519
ENSMUSG00000056515	Rab31	157.96	123.29	-1.28	1.47675e-05	0.000935063
ENSMUSG00000031983	2310022B05Rik	185.34	144.53	-1.28	0.00021072	0.0027561
ENSMUSG00000076431	Sox4	74.18	57.84	-1.28	0.000275477	0.00315315
ENSMUSG00000032420	Nt5e	160.27	125.48	-1.28	0.000334195	0.003414
ENSMUSG00000026728	Vim	3961.37	3103.99	-1.28	0.000431239	0.00396308
ENSMUSG00000047554	Tmem41b	58.12	45.27	-1.28	0.000516327	0.00437697
ENSMUSG00000019927	Ube2d1	37.09	29.02	-1.28	0.000875273	0.00571231
ENSMUSG00000070509	Rgma	34.19	26.71	-1.28	0.00167767	0.00852006
ENSMUSG00000024579	Pcyox1l	29.42	22.98	-1.28	0.0019791	0.00942368
ENSMUSG00000030747	Dgat2	24.95	19.47	-1.28	0.00216746	0.00998508
ENSMUSG00000028413	B4galt1	38.7	30.42	-1.27	0.0011593	0.00679768
ENSMUSG00000056758	Hmga2	42.79	33.82	-1.27	0.00129885	0.007225
ENSMUSG00000029762	Akr1b8	141.3	111.68	-1.27	0.00172505	0.00862509
ENSMUSG00000029598	Plbd2	102.46	80.55	-1.27	0.0017852	0.00872888
ENSMUSG00000028465	Tln1	135.86	107.64	-1.26	3.19056e-05	0.00123313
ENSMUSG00000030096	Slc6a6	123.05	97.55	-1.26	0.000141291	0.00227361
ENSMUSG00000022037	Clu	369.92	293.26	-1.26	0.000211722	0.0027561
ENSMUSG00000025856	Pdgfa	72.97	57.93	-1.26	0.000628557	0.00491581
ENSMUSG00000034684	Sema3f	135.98	107.54	-1.26	0.00074656	0.00529968
ENSMUSG00000020029	Nudt4	79.06	62.98	-1.26	0.00116282	0.00679768
ENSMUSG00000032194	Kank2	52.62	41.64	-1.26	0.00154411	0.00803368
ENSMUSG00000039202	Abhd2	174.9	139.24	-1.26	0.00162571	0.00832724
ENSMUSG00000010663	Fads1	52.09	41.43	-1.26	0.00186755	0.00899619
ENSMUSG00000028967	Errfi1	104.92	83.34	-1.26	0.00189613	0.00910142
ENSMUSG00000052512	Nav2	58.46	46.57	-1.26	0.00204645	0.00962122
ENSMUSG00000022505	Emp2	82.58	65.85	-1.25	1.3465e-06	0.000468228
ENSMUSG00000041571	Sepw1	282.51	225.32	-1.25	6.17841e-05	0.00159795
ENSMUSG00000001504	Irx2	162.31	129.55	-1.25	0.000175272	0.00250774
ENSMUSG00000032060	Cryab	308.27	245.79	-1.25	0.000189656	0.00262519
ENSMUSG00000024736	Tmem132a	69.42	55.57	-1.25	0.000419546	0.00392004
ENSMUSG00000085939	Cd63-ps	1379.72	1103.42	-1.25	0.000683031	0.00514608
ENSMUSG00000050989	Sepn1	29.22	23.45	-1.25	0.00101855	0.00630531
ENSMUSG00000029304	Spp1	2823.29	2252.67	-1.25	0.00204436	0.00962122
ENSMUSG00000022708	Zbtb20	42.93	34.47	-1.25	0.00211746	0.00987707
ENSMUSG00000039183	Nubp2	50.96	40.97	-1.24	2.26851e-05	0.00109785
ENSMUSG00000037570	Mcrs1	36.13	29.17	-1.24	0.00107663	0.00653885
ENSMUSG00000041308	Sntb2	40.25	32.38	-1.24	0.00114362	0.00676624
ENSMUSG00000054520	Sh3bp2	32.27	26.02	-1.24	0.00120505	0.00688337
ENSMUSG00000078429	Ctdsp2	78.14	62.97	-1.24	0.00134674	0.00735397
ENSMUSG00000023460	Rab12	70.8	56.91	-1.24	0.0013787	0.00744647
ENSMUSG00000019558	Slc6a8	104.13	83.93	-1.24	0.00172126	0.00862509
ENSMUSG00000026426	Arl8a	89.58	72.38	-1.24	0.00172018	0.00862509
ENSMUSG00000036968	Cnpy4	60.06	48.81	-1.23	2.11476e-05	0.00107385
ENSMUSG00000039191	Rbpj	55.15	44.69	-1.23	4.06386e-05	0.0013559
ENSMUSG00000028776	Tinagl1	511.59	417.39	-1.23	5.74851e-05	0.00152746
ENSMUSG00000017466	Timp2	2081.42	1695.02	-1.23	0.00018481	0.00258475
ENSMUSG00000020458	Rtn4	417.16	339.02	-1.23	0.000759267	0.00530449
ENSMUSG00000028063	Lmna	714.62	581.3	-1.23	0.00126448	0.00714062
ENSMUSG00000070394	Tmem256	112.21	92.02	-1.22	0.000167869	0.00247244
ENSMUSG00000035168	Tanc1	33.93	27.71	-1.22	0.000697254	0.00517012
ENSMUSG00000034377	Tulp4	174.51	142.47	-1.22	0.000753752	0.00530449
ENSMUSG00000039542	Ncam1	33.52	27.41	-1.22	0.00086988	0.00569529
ENSMUSG00000030605	Mfge8	496.61	406.16	-1.22	0.00110019	0.00661449
ENSMUSG00000031778	Cx3cl1	27.96	22.88	-1.22	0.00128106	0.00716624
ENSMUSG00000034993	Vat1	213.25	174.96	-1.22	0.00148227	0.00779372
ENSMUSG00000037712	Fermt2	74.31	60.68	-1.22	0.0018648	0.00899619
ENSMUSG00000001300	Efnb2	54.01	44.57	-1.21	6.76919e-06	0.000636112
ENSMUSG00000047139	Cd24a	586.05	484.22	-1.21	0.000574602	0.00464128
ENSMUSG00000025969	Nrp2	103.56	85.52	-1.21	0.000630308	0.00491581
ENSMUSG00000027803	Wwtr1	67.54	55.93	-1.21	0.000934784	0.00591897
ENSMUSG00000022048	Dpysl2	37.35	30.76	-1.21	0.00104323	0.00637508
ENSMUSG00000042626	Shc1	86.89	71.59	-1.21	0.00144047	0.00769632
ENSMUSG00000025228	Actr1a	68.97	56.86	-1.21	0.00161303	0.00827791
ENSMUSG00000013236	Ptprs	35.98	29.64	-1.21	0.00176608	0.00871333
ENSMUSG00000038604	Fam65a	35.94	30.04	-1.2	3.52553e-05	0.00128723
ENSMUSG00000043079	Synpo	61.71	51.56	-1.2	0.000156348	0.00234996
ENSMUSG00000026478	Lamc1	102.08	85.13	-1.2	0.000222822	0.00281278
ENSMUSG00000030894	Tpp1	72.14	60.21	-1.2	0.000376637	0.00367499
ENSMUSG00000004383	Large	40.87	33.94	-1.2	0.000383636	0.00373105
ENSMUSG00000001891	Ugp2	60.06	50.18	-1.2	0.00063337	0.00492143
ENSMUSG00000091337	Eid1	129.47	107.67	-1.2	0.000639077	0.00492718
ENSMUSG00000029462	Vps29	169.71	143.11	-1.19	2.11531e-05	0.00107385
ENSMUSG00000017009	Sdc4	325.51	274.08	-1.19	0.00013361	0.00218611
ENSMUSG00000018593	Sparc	648.22	545.18	-1.19	0.000145361	0.00228716
ENSMUSG00000039286	Fndc3b	77.28	65.04	-1.19	0.000146925	0.00228791
ENSMUSG00000038181	Chpf2	53.07	44.46	-1.19	0.000234498	0.00288374
ENSMUSG00000018567	Gabarap	233.7	196.55	-1.19	0.000254518	0.00299386
ENSMUSG00000036103	Colec12	95.31	80.2	-1.19	0.000262602	0.00306472
ENSMUSG00000063856	Gpx1	962.29	806.84	-1.19	0.000955342	0.00602352
ENSMUSG00000002365	Snx9	125.16	105.34	-1.19	0.00103074	0.00633775
ENSMUSG00000079575	Rbpsuh-rs3	194.36	163.71	-1.19	0.00109168	0.00658993
ENSMUSG00000003316	Glg1	110.73	93.69	-1.18	0.000101575	0.00188028
ENSMUSG00000054008	Ndst1	68.52	58	-1.18	0.00075646	0.00530449
ENSMUSG00000079037	Prnp	114.16	96.8	-1.18	0.00151816	0.00792638
ENSMUSG00000012519	Mlkl	62.53	52.93	-1.18	0.00176988	0.00871333
ENSMUSG00000022139	Mbnl2	53.7	45.38	-1.18	0.00176313	0.00871333
ENSMUSG00000053931	Cnn3	316.99	269.26	-1.18	0.00194265	0.00929473
ENSMUSG00000022452	Smdt1	131.78	111.73	-1.18	0.00208678	0.00977994
ENSMUSG00000041734	Kirrel	76.33	65.36	-1.17	2.72384e-06	0.000529211
ENSMUSG00000037242	Clic4	135.29	116.05	-1.17	1.94598e-05	0.00106193
ENSMUSG00000001870	Ltbp1	368.82	313.98	-1.17	6.6156e-05	0.00165446
ENSMUSG00000050295	Foxc1	48.07	41.02	-1.17	0.000329418	0.003414
ENSMUSG00000036333	Kidins220	51.42	44.12	-1.17	0.000392891	0.00377801
ENSMUSG00000025132	Arhgdia	1862.97	1592.66	-1.17	0.00077815	0.00535277
ENSMUSG00000034707	Gns	137.11	117.16	-1.17	0.000810678	0.00544611
ENSMUSG00000081534	Slc48a1	134.59	114.84	-1.17	0.0017536	0.00869785
ENSMUSG00000006134	Crkl	39.8	33.93	-1.17	0.00199883	0.00947215
ENSMUSG00000000568	Hnrnpd	395.1	338.5	-1.17	0.00204169	0.00962122
ENSMUSG00000070436	Serpinh1	710.77	614.87	-1.16	5.45905e-05	0.00150717
ENSMUSG00000020841	Cpd	51.55	44.53	-1.16	0.000293852	0.00323891
ENSMUSG00000029767	Calu	487.98	420.94	-1.16	0.000492496	0.00428558
ENSMUSG00000048807	Slc35e4	57.71	49.84	-1.16	0.000562878	0.00462382
ENSMUSG00000017400	Stac2	91.47	79.03	-1.16	0.000745828	0.00529968
ENSMUSG00000008398	Elk3	80.42	69.19	-1.16	0.0011962	0.00688337
ENSMUSG00000024883	Rin1	43.68	37.64	-1.16	0.0016672	0.00849587
ENSMUSG00000039361	Picalm	114.34	99.59	-1.15	8.49018e-07	0.000421113
ENSMUSG00000026305	Lrrfip1	101.28	88.22	-1.15	0.00022857	0.00284561
ENSMUSG00000074305	Peak1	190.67	165.67	-1.15	0.00042151	0.00392004
ENSMUSG00000031373	Car5b	48.52	42.13	-1.15	0.000499725	0.00429821
ENSMUSG00000046329	Slc25a23	50.6	43.87	-1.15	0.000547601	0.00455212
ENSMUSG00000028832	Stmn1	85.18	73.96	-1.15	0.00138568	0.00747063
ENSMUSG00000032340	Neo1	87.86	76.54	-1.15	0.00172386	0.00862509
ENSMUSG00000026970	Rbms1	103.7	90.16	-1.15	0.00178625	0.00872888
ENSMUSG00000001761	Smo	76.51	66.52	-1.15	0.00197741	0.00942368
ENSMUSG00000041889	Shisa4	85.79	75.02	-1.14	0.000225645	0.00283341
ENSMUSG00000029528	Pxn	138.17	120.69	-1.14	0.000665291	0.0050637
ENSMUSG00000004207	Psap	733.51	645.12	-1.14	0.00086537	0.00568508
ENSMUSG00000052428	Tmco1	72.58	63.61	-1.14	0.000980847	0.00614527
ENSMUSG00000031633	Slc25a4	204.99	180.37	-1.14	0.00113161	0.00674882
ENSMUSG00000024104	Fam21	41.18	36.15	-1.14	0.00213355	0.009921
ENSMUSG00000021910	Nisch	285.21	251.46	-1.13	0.000101755	0.00188028
ENSMUSG00000018326	Ywhab	170.17	151.07	-1.13	0.000758999	0.00530449
ENSMUSG00000048376	F2r	60.17	53.3	-1.13	0.000766442	0.00530449
ENSMUSG00000004891	Nes	168.04	148.32	-1.13	0.0011389	0.00675523
ENSMUSG00000019132	BC005537	145.85	128.52	-1.13	0.00129276	0.00720458
ENSMUSG00000001521	Tulp3	54.37	48.18	-1.13	0.00133446	0.00733046
ENSMUSG00000019854	Reps1	89.66	79.33	-1.13	0.0018175	0.00883802
ENSMUSG00000028551	Cdkn2c	176.91	158.42	-1.12	0.000144718	0.00228716
ENSMUSG00000007815	Rhoa	476.64	427.47	-1.12	0.000200697	0.00269941
ENSMUSG00000070348	Ccnd1	1174.82	1050.48	-1.12	0.000286753	0.00321973
ENSMUSG00000031996	Aplp2	251.77	225.38	-1.12	0.00047183	0.00419154
ENSMUSG00000021819	Zswim8	64.61	57.46	-1.12	0.000567456	0.00462671
ENSMUSG00000054452	Aes	682.66	609.91	-1.12	0.000612004	0.00485686
ENSMUSG00000007041	Clic1	253.63	226.36	-1.12	0.000630994	0.00491581
ENSMUSG00000001025	S100a6	3119.77	2785.36	-1.12	0.000753306	0.00530449
ENSMUSG00000068220	Lgals1	5165.83	4611.34	-1.12	0.0010189	0.00630531
ENSMUSG00000064210	Ano6	73.56	65.87	-1.12	0.00185736	0.00898783
ENSMUSG00000000001	Gnai3	87.08	78.45	-1.11	0.000747939	0.00529968
ENSMUSG00000032479	Map4	82.58	74.45	-1.11	0.000828279	0.00551445
ENSMUSG00000017715	Pgs1	261.48	236.1	-1.11	0.000870751	0.00569529
ENSMUSG00000024486	Hbegf	67.34	60.55	-1.11	0.0009138	0.00586093
ENSMUSG00000037072	Sept15	576.44	518.67	-1.11	0.00128422	0.00717043
ENSMUSG00000024012	Mtch1	218.07	196.61	-1.11	0.00133663	0.00733046
ENSMUSG00000039234	Sec24d	71.8	64.67	-1.11	0.00147633	0.00778997
ENSMUSG00000018042	Cyb5r3	328.9	299.09	-1.1	7.84378e-05	0.0018167
ENSMUSG00000037062	Sh3glb1	73.05	66.62	-1.1	0.00183979	0.00892367
ENSMUSG00000049521	Cdc42ep1	152.74	139.7	-1.09	6.31773e-05	0.00160697
ENSMUSG00000038943	Prc1	215.31	197.32	-1.09	0.000313552	0.00334455
ENSMUSG00000074247	Dda1	100.21	92.14	-1.09	0.00106221	0.00647773
ENSMUSG00000030341	Tnfrsf1a	109.7	100.48	-1.09	0.00150423	0.0078813
ENSMUSG00000049076	Acap2	88.68	82.36	-1.08	0.000553314	0.00456139
ENSMUSG00000028062	Lamtor2	92.9	85.77	-1.08	0.00119115	0.00686991
ENSMUSG00000003779	Kif20a	125.32	116.62	-1.07	0.000701005	0.00517665
ENSMUSG00000025066	Sfr1	124.91	116.79	-1.07	0.000897204	0.00580452
ENSMUSG00000055839	Tceb2	431.18	407.49	-1.06	0.00102921	0.00633775
ENSMUSG00000032562	Gnai2	459.57	437.14	-1.05	8.31657e-05	0.0018167
ENSMUSG00000030678	Maz	131.14	136.82	1.04	0.000844663	0.00557365
ENSMUSG00000006998	Psmd2	273.35	285.46	1.04	0.0016133	0.00827791
ENSMUSG00000069682	Gm10275	1534.88	1628.11	1.06	0.00100825	0.00627733
ENSMUSG00000031490	Eif4ebp1	192.03	206.04	1.07	0.000479234	0.00424465
ENSMUSG00000019188	H13	103.9	111.14	1.07	0.0016427	0.0083998
ENSMUSG00000078812	Eif5a	1609.9	1716.48	1.07	0.00212858	0.00991339
ENSMUSG00000080935	Got2-ps1	346.32	372.83	1.08	0.000763083	0.00530449
ENSMUSG00000027496	Aurka	94.22	101.76	1.08	0.000837738	0.00555258
ENSMUSG00000029752	Asns	254.3	274.52	1.08	0.00131716	0.00729793
ENSMUSG00000037815	Ctnna1	277.32	303.09	1.09	0.000238898	0.00292576
ENSMUSG00000025364	Pa2g4	196.08	213.27	1.09	0.000586579	0.00469263
ENSMUSG00000004897	Hdgf	453.56	494.43	1.09	0.000653362	0.00501135
ENSMUSG00000001127	Araf	69.56	75.81	1.09	0.00100326	0.00625936
ENSMUSG00000071659	Hnrnpul2	65.43	71.31	1.09	0.00124126	0.00706306
ENSMUSG00000034024	Cct2	404.63	440.74	1.09	0.00173024	0.00862509
ENSMUSG00000024608	Rps14	963.52	1061.95	1.1	0.00116642	0.00679768
ENSMUSG00000015143	Actn1	326.59	360.23	1.1	0.00127807	0.00716296
ENSMUSG00000020358	Hnrnpab	814.7	893.54	1.1	0.00133751	0.00733046
ENSMUSG00000058126	Tpm3-rs7	186.64	204.71	1.1	0.00146231	0.00775726
ENSMUSG00000020869	Lrrc59	297.07	329.61	1.11	0.000198821	0.00269941
ENSMUSG00000061024	Rrs1	122.11	135.12	1.11	0.000253081	0.00299259
ENSMUSG00000023944	Hsp90ab1	1859.92	2066.35	1.11	0.000893498	0.00579314
ENSMUSG00000060143	Gm10076	1635.65	1822.54	1.11	0.00102165	0.00630797
ENSMUSG00000005732	Ranbp1	440.6	487.41	1.11	0.0013419	0.00734099
ENSMUSG00000025403	Shmt2	310.72	345.97	1.11	0.00174147	0.00866262
ENSMUSG00000002968	Med25	45.65	51.22	1.12	0.000206	0.00271264
ENSMUSG00000042406	Atf4	341.16	381.17	1.12	0.000445441	0.00402071
ENSMUSG00000054428	Atpif1	232.67	259.65	1.12	0.000693751	0.00517012
ENSMUSG00000029547	Ints1	46.97	52.63	1.12	0.000725223	0.00524128
ENSMUSG00000026457	Adipor1	99.42	111.09	1.12	0.000787208	0.00538559
ENSMUSG00000067150	Xpo5	53.85	60.24	1.12	0.00147568	0.00778997
ENSMUSG00000029020	Mfn2	44.57	49.84	1.12	0.00164624	0.00840345
ENSMUSG00000014349	Ube2z	64	71.46	1.12	0.0017216	0.00862509
ENSMUSG00000058655	Eif4b	259.58	293.75	1.13	0.000310066	0.00332508
ENSMUSG00000030403	Vasp	119.81	134.87	1.13	0.000319254	0.00335295
ENSMUSG00000024456	Diap1	49.8	56.32	1.13	0.00092687	0.00590657
ENSMUSG00000033909	Usp36	77.69	88.3	1.14	0.000107055	0.00193088
ENSMUSG00000021756	Il6st	86.41	98.79	1.14	0.000196319	0.00269941
ENSMUSG00000030738	Eif3c	375.52	428.53	1.14	0.000328812	0.003414
ENSMUSG00000082189	Gm4784	52.79	60.35	1.14	0.00041579	0.00390722
ENSMUSG00000040618	Pck2	47.99	54.62	1.14	0.000438302	0.00400118
ENSMUSG00000029484	Anxa3	824.56	936.87	1.14	0.00126244	0.00714062
ENSMUSG00000022234	Cct5	445.46	507.63	1.14	0.00131932	0.00729793
ENSMUSG00000000561	Wdr77	69.36	79.71	1.15	0.000110545	0.00197112
ENSMUSG00000020775	Mrpl38	241.5	277.04	1.15	0.000118646	0.00206486
ENSMUSG00000020902	Ntn1	114.2	130.76	1.15	0.000154662	0.0023452
ENSMUSG00000016619	Nup50	39.07	44.8	1.15	0.000519177	0.00437697
ENSMUSG00000017221	Psmd3	271.6	311.46	1.15	0.000550908	0.00456139
ENSMUSG00000036580	Spg20	51.89	59.65	1.15	0.00116721	0.00679768
ENSMUSG00000029634	Rnf6	92.33	106.57	1.15	0.00137273	0.00744125
ENSMUSG00000028184	Lphn2	54.71	62.79	1.15	0.00156444	0.00811112
ENSMUSG00000075232	Amd1	74.46	86.33	1.16	8.36693e-05	0.0018167
ENSMUSG00000037331	Larp1	89.55	103.46	1.16	0.000144441	0.00228716
ENSMUSG00000030660	Pik3c2a	39.74	46.29	1.16	0.000178387	0.00254009
ENSMUSG00000030019	Fbxl14	33.82	39.32	1.16	0.000762789	0.00530449
ENSMUSG00000036206	Sh3bp4	67.99	78.97	1.16	0.00169868	0.00859743
ENSMUSG00000006445	Epha2	131.22	152.63	1.16	0.00170726	0.00862509
ENSMUSG00000036932	Aifm1	59.05	69.2	1.17	7.18266e-05	0.0017521
ENSMUSG00000028796	Phc2	282.75	329.99	1.17	0.000336123	0.003414
ENSMUSG00000011179	Odc1	601.26	706.1	1.17	0.000443113	0.00402071
ENSMUSG00000017774	Myo1c	131	153.42	1.17	0.000553148	0.00456139
ENSMUSG00000020190	Mknk2	84.12	98.7	1.17	0.000618425	0.00488179
ENSMUSG00000027018	Hat1	70.66	82.6	1.17	0.000686742	0.00515472
ENSMUSG00000022770	Dlg1	178.33	209.32	1.17	0.000772099	0.00533124
ENSMUSG00000028426	Rad23b	330.58	386.78	1.17	0.00126429	0.00714062
ENSMUSG00000024613	Tcof1	66.89	78.37	1.17	0.00145234	0.00774041
ENSMUSG00000028792	Ak2	109.26	127.99	1.17	0.00148107	0.00779372
ENSMUSG00000024098	Twsg1	69.28	81.99	1.18	0.000844497	0.00557365
ENSMUSG00000014498	Ankrd52	41.05	48.26	1.18	0.000878373	0.00572
ENSMUSG00000014859	E2f4	72.95	86.37	1.18	0.00157842	0.00814104
ENSMUSG00000020089	Ppa1	184.93	218.72	1.18	0.00177429	0.00871333
ENSMUSG00000040463	Mybbp1a	200.06	238.06	1.19	0.000117509	0.0020571
ENSMUSG00000034343	Ube2f	61.28	72.74	1.19	0.000147607	0.00228791
ENSMUSG00000029147	Ppm1g	173.37	206.75	1.19	0.000155244	0.0023452
ENSMUSG00000043858	Nup62	73.4	86.98	1.19	0.000198351	0.00269941
ENSMUSG00000025366	Esyt1	34.73	41.37	1.19	0.000296257	0.0032414
ENSMUSG00000021731	Mrps30	51.82	61.57	1.19	0.000355803	0.00354137
ENSMUSG00000007872	Id3	31.54	37.61	1.19	0.000483893	0.00426851
ENSMUSG00000048701	Ccdc6	62.6	74.2	1.19	0.000857081	0.00564308
ENSMUSG00000041130	Zfp598	54.29	64.51	1.19	0.0010191	0.00630531
ENSMUSG00000026701	Prdx6	394.31	467.43	1.19	0.00143296	0.00766994
ENSMUSG00000005667	Mthfd2	110.64	133.15	1.2	8.77328e-05	0.0018167
ENSMUSG00000019997	Ctgf	142.76	171.04	1.2	7.96328e-05	0.0018167
ENSMUSG00000022855	Senp2	60.48	72.32	1.2	9.30439e-05	0.0018167
ENSMUSG00000027111	Itga6	90.9	109.36	1.2	0.000135921	0.0022104
ENSMUSG00000001415	Smg5	61.54	73.55	1.2	0.000169839	0.00247765
ENSMUSG00000022175	Lrp10	59.27	71.39	1.2	0.000288775	0.00321973
ENSMUSG00000051343	Rab11fip5	57.44	69.12	1.2	0.00032064	0.00335295
ENSMUSG00000032254	Kif23	43.8	52.59	1.2	0.000462932	0.00412481
ENSMUSG00000021823	Vcl	74.41	89.21	1.2	0.000574925	0.00464128
ENSMUSG00000019889	Ptprk	61.02	72.94	1.2	0.000590096	0.00470811
ENSMUSG00000024539	Ptpn2	103.6	124.33	1.2	0.000622321	0.00488662
ENSMUSG00000020592	Sdc1	154.12	185.27	1.2	0.00172771	0.00862509
ENSMUSG00000023010	Tmbim6	293.71	356.62	1.21	1.93617e-05	0.00106193
ENSMUSG00000008136	Fhl2	60.71	73.19	1.21	0.000126224	0.00215774
ENSMUSG00000003380	Rabac1	69.94	84.44	1.21	0.000133694	0.00218611
ENSMUSG00000025246	Tbl1x	61.55	74.49	1.21	0.000490375	0.00428558
ENSMUSG00000004319	Clcn3	26.57	32.23	1.21	0.000743933	0.00529968
ENSMUSG00000025007	Aldh18a1	49.23	60.21	1.22	9.3543e-05	0.0018167
ENSMUSG00000052854	Nrk	40.5	49.61	1.22	0.000247042	0.00296845
ENSMUSG00000027195	Hsd17b12	107.53	131.45	1.22	0.000518725	0.00437697
ENSMUSG00000063895	Nupl1	32.78	40.13	1.22	0.00177146	0.00871333
ENSMUSG00000051339	2900026A02Rik	39.04	47.54	1.22	0.00188953	0.0090844
ENSMUSG00000066306	Numa1	92.21	113.07	1.23	0.000131263	0.00217022
ENSMUSG00000045216	Hs6st1	34.81	42.98	1.23	0.000246182	0.00296845
ENSMUSG00000021831	Ero1l	22.09	27.24	1.23	0.000393542	0.00377801
ENSMUSG00000030681	Mvp	43.7	53.8	1.23	0.000431465	0.00396308
ENSMUSG00000025372	Baiap2	223.11	275.37	1.23	0.000696044	0.00517012
ENSMUSG00000029621	Arpc1a	71.79	88.13	1.23	0.00116954	0.00679794
ENSMUSG00000009681	Bcr	33.17	40.9	1.23	0.0021517	0.00994455
ENSMUSG00000091498	Mpc1-ps	131.27	161.69	1.23	0.00215839	0.0099587
ENSMUSG00000038366	Lasp1	163.03	202.77	1.24	0.000103335	0.00188028
ENSMUSG00000023169	Slc38a1	45.14	56.03	1.24	0.000321099	0.00335295
ENSMUSG00000024074	Crim1	225.75	280.32	1.24	0.000408404	0.0038831
ENSMUSG00000030327	Necap1	25.78	31.95	1.24	0.000674181	0.00511828
ENSMUSG00000026202	Tuba4a	139.55	174.11	1.25	8.48884e-05	0.0018167
ENSMUSG00000000184	Ccnd2	26.66	33.53	1.26	3.73435e-06	0.000529211
ENSMUSG00000020733	Slc9a3r1	186.73	234.76	1.26	7.99845e-06	0.000661205
ENSMUSG00000042331	Specc1	36.37	45.97	1.26	3.05192e-05	0.001211
ENSMUSG00000022108	Itm2b	288.86	364.47	1.26	9.56331e-05	0.00182439
ENSMUSG00000053293	Pom121	46.44	58.31	1.26	0.000725608	0.00524128
ENSMUSG00000001687	Ubl3	60.04	75.51	1.26	0.000962355	0.0060549
ENSMUSG00000021025	Nfkbia	50.99	64.35	1.26	0.00109883	0.00661449
ENSMUSG00000022206	Npr3	30.43	38.51	1.27	0.00020097	0.00269941
ENSMUSG00000052727	Map1b	48.16	61.21	1.27	0.000213625	0.00276413
ENSMUSG00000036825	Ssx2ip	49.23	62.38	1.27	0.000801514	0.0054335
ENSMUSG00000046432	Ngfrap1	370.75	475.21	1.28	8.33006e-05	0.0018167
ENSMUSG00000049932	H2afx	197.71	252.65	1.28	0.000241218	0.00293006
ENSMUSG00000049091	Sephs2	85.86	109.75	1.28	0.00126034	0.00714062
ENSMUSG00000034165	Ccnd3	118.12	152.68	1.29	0.000508167	0.00433325
ENSMUSG00000033589	Reep4	53.41	68.68	1.29	0.000730613	0.00526466
ENSMUSG00000028954	Nub1	33.68	43.45	1.29	0.000790915	0.00539854
ENSMUSG00000037851	Iars	83.23	108.57	1.3	3.30357e-06	0.000529211
ENSMUSG00000029994	Anxa4	78.98	102.43	1.3	0.000448686	0.00402196
ENSMUSG00000039745	Htatip2	35.51	46.29	1.3	0.000780612	0.00535277
ENSMUSG00000022297	Fzd6	31.07	40.34	1.3	0.00127128	0.00715186
ENSMUSG00000018209	Stk4	24.71	32.25	1.31	0.000187806	0.00261173
ENSMUSG00000025324	Atp10a	19.63	25.75	1.31	0.000940033	0.00593957
ENSMUSG00000032289	Thsd4	24.73	32.36	1.31	0.00104039	0.00637077
ENSMUSG00000025465	Echs1	57.24	75.03	1.31	0.00107647	0.00653885
ENSMUSG00000027361	Gabpb1	27.97	36.56	1.31	0.00111956	0.00670386
ENSMUSG00000023883	Phf10	56.12	74.25	1.32	0.000201948	0.00269941
ENSMUSG00000036160	Surf6	19.81	26.13	1.32	0.000813523	0.00544611
ENSMUSG00000061232	H2-K1	186.61	246.13	1.32	0.00090093	0.00581598
ENSMUSG00000024436	Mrps18b	33.04	43.67	1.32	0.00120435	0.00688337
ENSMUSG00000024687	Osbp	26.31	34.69	1.32	0.00133552	0.00733046
ENSMUSG00000001039	B9d1	30.29	39.92	1.32	0.00157446	0.0081347
ENSMUSG00000023087	Ccrn4l	34.1	45.31	1.33	3.15874e-05	0.00123313
ENSMUSG00000020700	Map3k3	25.7	34.14	1.33	0.000416193	0.00390722
ENSMUSG00000030246	Ldhb	66.87	89.14	1.33	0.00065806	0.00503442
ENSMUSG00000002227	Mov10	25.6	34.13	1.33	0.0014274	0.00765392
ENSMUSG00000069539	Scyl2	28.14	37.43	1.33	0.00215198	0.00994455
ENSMUSG00000026796	Fam129b	152.96	205.36	1.34	1.96256e-05	0.00106193
ENSMUSG00000022178	Ajuba	139.26	186.15	1.34	4.48571e-05	0.00139057
ENSMUSG00000009563	Tor2a	63.61	84.98	1.34	0.000205264	0.00271264
ENSMUSG00000037419	Endod1	23.58	31.63	1.34	0.000812113	0.00544611
ENSMUSG00000027699	Ect2	65.78	88.23	1.34	0.00180211	0.0087845
ENSMUSG00000017057	Il13ra1	25.09	33.97	1.35	0.00033608	0.003414
ENSMUSG00000040274	Cdk6	22.49	30.35	1.35	0.0013781	0.00744647
ENSMUSG00000056204	Pgpep1	13.95	19.01	1.36	9.35796e-05	0.0018167
ENSMUSG00000075602	Ly6a	103.15	140.53	1.36	0.000130793	0.00217022
ENSMUSG00000052560	Cpne8	27.7	37.63	1.36	0.00145393	0.00774041
ENSMUSG00000037887	Dusp8	17.23	23.5	1.36	0.00203289	0.00961824
ENSMUSG00000032232	Cgnl1	124.87	171.18	1.37	0.00118018	0.0068331
ENSMUSG00000026915	Strbp	37.56	51.79	1.38	2.44394e-05	0.00113117
ENSMUSG00000035376	Ptplb	50.04	68.95	1.38	8.8524e-05	0.0018167
ENSMUSG00000046727	Cystm1	139.33	192.84	1.38	0.00118745	0.00686185
ENSMUSG00000052609	Plekhg3	25.97	36.18	1.39	3.45404e-05	0.0012849
ENSMUSG00000018143	Mafk	27.43	38.02	1.39	0.000429155	0.00396308
ENSMUSG00000027613	Eif6	197.53	275.13	1.39	0.000496152	0.00429821
ENSMUSG00000036492	Rnf39	36.83	51.29	1.39	0.00177216	0.00871333
ENSMUSG00000015112	Slc25a13	21.3	29.57	1.39	0.0021453	0.00994455
ENSMUSG00000028974	Dffa	15.09	21.2	1.4	0.000229317	0.00284561
ENSMUSG00000028195	Cyr61	334.58	471.73	1.41	0.00021942	0.00281278
ENSMUSG00000048277	Syngr2	348.25	492.25	1.41	0.000332139	0.003414
ENSMUSG00000027763	Mbnl1	166.77	235.56	1.41	0.000821637	0.00548249
ENSMUSG00000069094	Pde7a	38.68	55.1	1.42	5.3038e-05	0.00150717
ENSMUSG00000019851	Perp	159.53	226.33	1.42	0.000698383	0.00517012
ENSMUSG00000026822	Lcn2	216.12	309.72	1.43	0.000716197	0.00521834
ENSMUSG00000041229	Phf8	21.27	30.52	1.43	0.00161055	0.00827791
ENSMUSG00000041957	Pkp2	17.46	25.18	1.44	5.42366e-05	0.00150717
ENSMUSG00000025509	Pnpla2	53.26	76.46	1.44	0.000319602	0.00335295
ENSMUSG00000052397	Ezr	212.66	305.96	1.44	0.00033496	0.003414
ENSMUSG00000026819	Slc25a25	13.62	19.68	1.44	0.000796898	0.00542693
ENSMUSG00000031700	Gpt2	37.59	54.1	1.44	0.000919243	0.00587053
ENSMUSG00000004626	Stxbp2	61.29	88.61	1.45	0.000285532	0.00321973
ENSMUSG00000052423	B4galt3	28.24	41.03	1.45	0.000704935	0.00519279
ENSMUSG00000029165	Agbl5	17.54	25.39	1.45	0.00108095	0.00655172
ENSMUSG00000042745	Id1	113.24	163.68	1.45	0.00196113	0.0093681
ENSMUSG00000054808	Actn4	435	635.34	1.46	2.90446e-06	0.000529211
ENSMUSG00000035095	Fam167a	23.5	34.59	1.47	1.29077e-05	0.000862327
ENSMUSG00000050627	Gpd1l	20.5	30.21	1.47	0.000229485	0.00284561
ENSMUSG00000035020	Epgn	15.81	23.26	1.47	0.000341357	0.00345537
ENSMUSG00000041625	Ggact	34.33	50.41	1.47	0.00171748	0.00862509
ENSMUSG00000042225	Ammecr1	15.24	22.67	1.49	0.000212079	0.0027561
ENSMUSG00000066441	Rdh11	28.28	42.14	1.49	0.000291304	0.00322275
ENSMUSG00000026879	Gsn	79.81	119.17	1.49	0.000298624	0.00325533
ENSMUSG00000000552	Zfp385a	34.5	51.63	1.5	9.18483e-05	0.0018167
ENSMUSG00000031838	Ifi30	34.87	52.18	1.5	0.00073896	0.0052864
ENSMUSG00000024812	Tjp2	13.28	19.98	1.5	0.000932534	0.00591897
ENSMUSG00000048707	Tprn	47.8	71.81	1.5	0.00113949	0.00675523
ENSMUSG00000022865	Cxadr	16.46	25.03	1.52	0.00113496	0.00675523
ENSMUSG00000021701	Plk2	43.58	66.47	1.53	0.000498936	0.00429821
ENSMUSG00000038860	Garnl3	10.34	15.9	1.54	2.79053e-05	0.00115857
ENSMUSG00000029810	Tmem176b	97.75	150.58	1.54	0.000709504	0.00521354
ENSMUSG00000028927	Padi2	40.87	63.29	1.55	0.000283222	0.00321706
ENSMUSG00000001507	Itga3	276.07	430.47	1.56	5.28546e-05	0.00150717
ENSMUSG00000023367	Tmem176a	58.16	91.26	1.57	0.000695543	0.00517012
ENSMUSG00000050390	C77080	58.09	91.56	1.58	0.000247371	0.00296845
ENSMUSG00000072825	Cep170b	68.04	109.17	1.6	1.68065e-05	0.00100617
ENSMUSG00000025225	Nfkb2	29.85	47.86	1.6	9.19281e-05	0.0018167
ENSMUSG00000035441	Myo1d	13.43	21.5	1.6	0.000168651	0.00247244
ENSMUSG00000096188	Cmtm4	20.77	33.26	1.6	0.000253405	0.00299259
ENSMUSG00000047221	Fam185a	12.93	20.75	1.6	0.000296186	0.0032414
ENSMUSG00000023232	Serinc2	28.87	46.7	1.62	0.0008325	0.00553018
ENSMUSG00000028080	Lrba	16.63	26.96	1.62	0.00117369	0.00680879
ENSMUSG00000068206	Pick1	23.82	38.5	1.62	0.00180354	0.0087845
ENSMUSG00000003644	Rps6ka1	30.04	49.04	1.63	5.98147e-06	0.000635745
ENSMUSG00000020634	Ubxn2a	20.99	34.16	1.63	0.000200541	0.00269941
ENSMUSG00000001552	Jup	33.23	54.11	1.63	0.000391456	0.00377801
ENSMUSG00000033542	Arhgef5	23.99	39.37	1.64	1.87042e-05	0.00106193
ENSMUSG00000021868	Ppif	21.41	35.14	1.64	0.000571748	0.00464128
ENSMUSG00000050732	Vamp8	99.47	164.92	1.66	0.00030226	0.003271
ENSMUSG00000007655	Cav1	87.25	148.61	1.7	0.00136461	0.00742426
ENSMUSG00000028671	Gale	24.03	41.01	1.71	9.46199e-05	0.0018167
ENSMUSG00000021895	Arhgef3	12.48	21.32	1.71	0.000575561	0.00464128
ENSMUSG00000025504	Eps8l2	110.15	188.72	1.71	0.000641154	0.00493042
ENSMUSG00000030693	Klk10	16.03	27.56	1.72	0.0001822	0.00256979
ENSMUSG00000030431	Tmem238	26.95	46.4	1.72	0.000620266	0.00488336
ENSMUSG00000029403	Cdkl2	7.89	13.54	1.72	0.000712576	0.00521834
ENSMUSG00000036686	Cc2d1a	23.41	40.31	1.72	0.0011593	0.00679768
ENSMUSG00000005125	Ndrg1	25.64	44.38	1.73	5.86988e-06	0.000635745
ENSMUSG00000040848	Sft2d2	21.8	37.67	1.73	3.44613e-05	0.0012849
ENSMUSG00000010307	Tmem86a	26.4	45.72	1.73	0.000117398	0.0020571
ENSMUSG00000033170	Card10	14.58	25.2	1.73	0.000151234	0.00233198
ENSMUSG00000002983	Relb	14.41	25.02	1.74	3.24665e-05	0.00123872
ENSMUSG00000027536	Chmp4c	9.5	16.56	1.74	0.000102276	0.00188028
ENSMUSG00000036617	Etl4	18.19	31.93	1.76	0.000264288	0.00307235
ENSMUSG00000040152	Thbs1	239.12	422.91	1.77	1.32824e-07	0.000364537
ENSMUSG00000040998	Npnt	22.83	40.46	1.77	9.55392e-06	0.000729037
ENSMUSG00000041012	Cmtm8	10.33	18.33	1.77	0.00108473	0.00656127
ENSMUSG00000035914	Cd276	19.11	34.1	1.78	0.000168525	0.00247244
ENSMUSG00000014158	Trpv4	20.72	36.87	1.78	0.000203181	0.00269941
ENSMUSG00000026875	Traf1	22.18	39.5	1.78	0.00210637	0.00985623
ENSMUSG00000096035	Gm1045	17.69	31.6	1.79	0.000310609	0.00332508
ENSMUSG00000034394	Lif	22.14	39.61	1.79	0.000966554	0.00606849
ENSMUSG00000063011	Msln	96.47	176.12	1.83	0.00020235	0.00269941
ENSMUSG00000000594	Gm2a	25.77	47.48	1.84	8.88296e-05	0.0018167
ENSMUSG00000027646	Src	84.32	156.62	1.86	0.000174354	0.00250774
ENSMUSG00000021696	Elovl7	6.04	11.41	1.89	0.00120263	0.00688337
ENSMUSG00000072568	Fam84b	30.56	58.46	1.91	7.16576e-06	0.000637202
ENSMUSG00000026672	Optn	10.15	19.48	1.92	5.07852e-06	0.00060389
ENSMUSG00000041362	4930506M07Rik	6.34	12.19	1.92	0.000162649	0.00242021
ENSMUSG00000037185	Krt80	28.07	54.54	1.94	8.93483e-05	0.0018167
ENSMUSG00000007837	Prrg2	14.28	27.71	1.94	0.00142218	0.00763971
ENSMUSG00000031803	B3gnt3	10.64	20.74	1.95	7.27986e-06	0.000637202
ENSMUSG00000022587	Ly6e	1364.41	2683.37	1.97	2.46781e-06	0.000524585
ENSMUSG00000020806	Rhbdf2	13.5	26.81	1.99	1.62669e-05	0.00100617
ENSMUSG00000022479	Vdr	17.36	34.84	2.01	3.55459e-05	0.00128723
ENSMUSG00000041189	Chrnb1	19.37	39.2	2.02	2.80299e-05	0.00115857
ENSMUSG00000019850	Tnfaip3	12.42	25.05	2.02	0.000404406	0.00385741
ENSMUSG00000019590	Cyb561	13.51	27.58	2.04	0.000303894	0.00327677
ENSMUSG00000037211	Spry1	30.16	62.19	2.06	0.000131019	0.00217022
ENSMUSG00000024769	Cdc42bpg	8.84	18.5	2.09	7.26161e-05	0.00175453
ENSMUSG00000038213	Tapbpl	4.52	9.96	2.2	5.07612e-05	0.00150717
ENSMUSG00000022382	Wnt7b	39.81	93.2	2.34	3.04169e-07	0.000364537
ENSMUSG00000023947	Nfkbie	4.58	10.74	2.34	0.00149136	0.00782767
ENSMUSG00000020782	Llgl2	20.64	49.08	2.38	4.38048e-05	0.00139057
ENSMUSG00000021509	Slc25a48	50.21	124.18	2.47	6.83991e-06	0.000636112
ENSMUSG00000021751	Acox2	7.03	17.35	2.47	2.03529e-05	0.00107385
ENSMUSG00000053604	Rpia	21.21	53.46	2.52	2.47062e-05	0.00113117
ENSMUSG00000021451	Sema4d	7.69	19.65	2.56	0.000352319	0.00353031
ENSMUSG00000033389	Arhgap44	5.12	14.44	2.82	1.72427e-05	0.00100617
ENSMUSG00000017723	Wfdc2	199.83	570.12	2.85	5.02568e-06	0.00060389
ENSMUSG00000046761	Fam83h	8.28	24.04	2.9	1.13215e-05	0.000783552
ENSMUSG00000044037	Als2cl	5.41	15.79	2.92	8.77336e-05	0.0018167
ENSMUSG00000010760	Phlda2	31.88	93.83	2.94	4.02151e-05	0.0013559
ENSMUSG00000036304	Zdhhc23	3.42	10.04	2.94	0.000370651	0.00362848
ENSMUSG00000038067	Csf3	7.47	22.16	2.97	0.000153197	0.00233802
ENSMUSG00000085006	BC021767	2.47	7.47	3.02	0.00104039	0.00637077
ENSMUSG00000051225	Fam83a	9.66	29.95	3.1	0.000152182	0.0023345
ENSMUSG00000020577	Tspan13	3.89	12.15	3.12	0.000580961	0.00466021
ENSMUSG00000002565	Scin	2.73	8.71	3.19	0.000102955	0.00188028
ENSMUSG00000029380	Cxcl1	38.32	124.41	3.25	4.15388e-05	0.00135845
ENSMUSG00000074227	Spint2	52.54	173.92	3.31	4.6178e-06	0.00060389
ENSMUSG00000049493	Pls1	2.2	7.38	3.35	0.000806	0.00543913
ENSMUSG00000071552	Tigit	30.17	101.59	3.37	4.73677e-05	0.00143843
ENSMUSG00000028841	Cnksr1	3.62	12.43	3.43	0.00012167	0.002093
ENSMUSG00000000706	Btn1a1	3.88	13.78	3.55	0.000146022	0.00228716
ENSMUSG00000024164	C3	6.2	23.3	3.76	0.002042	0.00962122
ENSMUSG00000068876	Cgn	5.91	24.02	4.06	3.63889e-06	0.000529211
ENSMUSG00000097636	5830416P10Rik	2.54	10.3	4.06	9.17636e-05	0.0018167
ENSMUSG00000023043	Krt18	93.23	386.08	4.14	2.04535e-06	0.000468228
ENSMUSG00000021678	F2rl1	6.58	30.54	4.64	9.35236e-05	0.0018167
ENSMUSG00000031785	Gpr56	4.16	20.81	5	7.44016e-05	0.00177135
ENSMUSG00000023039	Krt7	45.03	274.09	6.09	3.67476e-07	0.000364537
ENSMUSG00000041886	Macc1	1.38	9.52	6.9	0.000443393	0.00402071
ENSMUSG00000057454	Lypd3	1.29	9.96	7.72	9.24637e-05	0.0018167
ENSMUSG00000020758	Itgb4	3.81	33.33	8.75	9.19279e-06	0.00071994
ENSMUSG00000026166	Ccl20	1.16	11.55	9.96	0.000488406	0.00428558
ENSMUSG00000048373	Fgfbp1	2.3	30.85	13.41	5.27592e-06	0.00060389
