# Supplementary material for: MicroRNA-200c restoration reveals a cytokine profile to enhance M1 macrophage polarization in breast cancer
Source: NPJ Breast Cancer. 2021 May 27;7:64. doi: 10.1038/s41523-021-00273-1 (PMC8160264; doi:10.1038/s41523-021-00273-1)
Supplement: Supplementary file 3 — Supplementary Data 2 [file 41523_2021_273_MOESM3_ESM.xlsx]

## Sheet: Sup Data 2
Supplementary Data 2. Gene Ontology (GO) analysis was conducted on mRNA sequencing of Met-1 TripZ-200c cells after 48 hours miR-200c restoration using DAVID 6.8. Top GO phenotypes downregulated (top) and upregulated (bottom) by miR-200c are shown.
Top phenotypes downregulated by miR-200c
Term	Count	% genes input	p-value	Fold Enrichment	Bonferroni	Benjamini	FDR
GO:0008285~negative regulation of cell proliferation	17	8.54271	1.6601e-06	4.39838	0.00251687	0.00251687	0.00276227
GO:0016477~cell migration	11	5.52764	2.31535e-05	5.72182	0.0345369	0.0174202	0.0385189
GO:0001525~angiogenesis	11	5.52764	0.000152567	4.57267	0.206749	0.0743	0.253559
GO:0045892~negative regulation of transcription, DNA-templated	17	8.54271	0.000242522	2.91706	0.308017	0.0879389	0.402776
GO:0001837~epithelial to mesenchymal transition	5	2.51256	0.000247371	16.0245	0.313093	0.0723597	0.410814
GO:0008284~positive regulation of cell proliferation	16	8.0402	0.000374339	2.93289	0.433542	0.0903774	0.621055
GO:0001657~ureteric bud development	5	2.51256	0.00134018	10.3491	0.869418	0.252351	2.20675
GO:0030308~negative regulation of cell growth	7	3.51759	0.00162445	5.56369	0.915239	0.265445	2.66892
GO:0008203~cholesterol metabolic process	6	3.01508	0.00200263	6.69786	0.952311	0.286888	3.28058
GO:0001889~liver development	6	3.01508	0.00266445	6.27484	0.982578	0.333025	4.34229
Top phenotypes upregulated by miR-200c
Term	Count	% genes input	p-value	Fold Enrichment	Bonferroni	Benjamini	FDR
GO:0010811~positive regulation of cell-substrate adhesion	6	3.2967	3.74459e-05	15.6554	0.0469081	0.0469081	0.0610238
GO:0007155~cell adhesion	15	8.24176	0.000139091	3.38932	0.163448	0.0853677	0.226494
GO:0007160~cell-matrix adhesion	6	3.2967	0.000714872	8.42984	0.600487	0.263493	1.15898
GO:0008285~negative regulation of cell proliferation	12	6.59341	0.000777504	3.42462	0.631357	0.220795	1.25991
GO:0007229~integrin-mediated signaling pathway	6	3.2967	0.00157849	7.07019	0.868244	0.333264	2.54229
GO:0030335~positive regulation of cell migration	8	4.3956	0.00255814	4.31873	0.962608	0.421731	4.08944
GO:2000146~negative regulation of cell motility	3	1.64835	0.00282286	36.5293	0.9734	0.404362	4.50355
GO:0016337~single organismal cell-cell adhesion	6	3.2967	0.00303765	6.08822	0.979823	0.386088	4.83831
GO:0045669~positive regulation of osteoblast differentiation	5	2.74725	0.00338452	8.05793	0.987089	0.383255	5.37659
GO:0008284~positive regulation of cell proliferation	13	7.14286	0.00395465	2.62849	0.993804	0.398536	6.25515
