# Supplementary material for: MicroRNA-200c restoration reveals a cytokine profile to enhance M1 macrophage polarization in breast cancer
Source: NPJ Breast Cancer. 2021 May 27;7:64. doi: 10.1038/s41523-021-00273-1 (PMC8160264; doi:10.1038/s41523-021-00273-1)
Supplement: Supplementary file 4 — Supplementary Data 3 [file 41523_2021_273_MOESM4_ESM.xlsx]

## Sheet: Sup Data 3
Supplementary Data 3. Gene Set Enrichment Analysis (GSEA) was conducted on mRNA sequencing of Met-1 TripZ-200c cells after 48 hours miR-200c restoration. Top GSEA Hallmark pathways downregulated (top) and upregulated (bottom) by miR-200c are shown.
Top pathways downregulated by miR-200c
Term	Count	ES	NES	NOM p-val	FDR q-val
HALLMARK_EPITHELIAL_MESENCHYMAL_TRANSITION	192	-0.380927	-1.66216	0.010846	0.304661
HALLMARK_APICAL_SURFACE	43	-0.491926	-1.66697	0.0168776	0.591565
HALLMARK_HYPOXIA	190	-0.355699	-1.52616	0.0339703	0.362561
HALLMARK_IL6_JAK_STAT3_SIGNALING	84	-0.406425	-1.51351	0.0545073	0.289075
HALLMARK_HEDGEHOG_SIGNALING	34	-0.448816	-1.41972	0.0831722	0.334209
HALLMARK_KRAS_SIGNALING_DN	188	-0.310294	-1.35495	0.0848624	0.36799
Top pathways upregulated by miR-200c
Term	Count	ES	NES	NOM p-val	FDR q-val
HALLMARK_MYC_TARGETS_V1	191	0.425506	1.77984	0.00531915	0.301072
HALLMARK_ESTROGEN_RESPONSE_LATE	194	0.368774	1.5601	0.0255941	0.219031
HALLMARK_PANCREAS_BETA_CELLS	40	0.556676	1.73319	0.0308008	0.18846
HALLMARK_MYC_TARGETS_V2	57	0.476697	1.59272	0.0583942	0.251801
HALLMARK_P53_PATHWAY	193	0.344151	1.42532	0.0669014	0.34054
HALLMARK_UV_RESPONSE_UP	151	0.345515	1.41128	0.0807339	0.303289
