# Supplementary material for: MicroRNA-200c restoration reveals a cytokine profile to enhance M1 macrophage polarization in breast cancer
Source: NPJ Breast Cancer. 2021 May 27;7:64. doi: 10.1038/s41523-021-00273-1 (PMC8160264; doi:10.1038/s41523-021-00273-1)
Supplement: Supplementary file 5 — Supplementary Data 4 [file 41523_2021_273_MOESM5_ESM.xlsx]

## Sheet: Sup Data 4
Supplementary Data 4. Genes represented by the Venn Diagram in Figure 1G that were downregulated by miR-200c in both Met-1 TripZ-200c cells (GEO accession number GSE151320) and BC patients according to the TCGA Nature 2012 dataset. Also shown are the genes that were uniquely downregulated in each dataset.
Genes downregulated by miR-200c in:
Met-1 TripZ-200c Cells	Both Met-1 Cells and BC Specimens	BC Specimens from TCGA
Gm28900	ZCCHC24	EVC
SLC6A2	COPZ2	NDN
CKB	FLNC	TCEAL7
GDPD2	PDGFRB	CNRIP1
PPM1F	SPARC	BNC2
PKD1	LHFPL6	GALNT15
TNFAIP2	AKAP12	CTSK
Fhod1	COL5A1	RUNX1T1
ALDH3A1	PDLIM2	ECM2
Masp1	KLF2	DCN
CPLX2	CMTM3	CPZ
VLDLR	LRP1	CCDC80
VPS8	ZEB1	HIC1
VASN	NPR2	LUM
Mrip-ps	CRTAP	TLL1
DEPDC1B	LAMB1	HTRA1
Gm20425	PCOLCE	HEG1
NOV	WLS	SPON1
FAT4	ANGPTL2	KERA
Gm7936	AEBP1	RBMS3
MTSS1L	FBLN2	OLFML1
IL17RC	KANK2	LRRC32
C11orf54	DAB2	NAP1L3
Gm16276	VEGFC	LOXL1
NPTXR	COLEC12	LAYN
NPC1	GAS1	TSHZ3
NSMAF	RHOJ	FLRT2
STC1	CPE	TMEM204
PLCG1	TOR4A	P4HA3
RRM2	COL6A1	PODN
C15orf48	YIPF5	CRISPLD2
MXD3	ZEB2	SPARCL1
GNB4	APCDD1	MMP2
SMIM15	ARL2BP	NAALADL1
TFAP2A	EID1	COL3A1
SORD	FABP4	JAM3
C12orf49	MMP19	C1QTNF5
TLE2	F2R	ASPN
PQLC3	ITGA5	F13A1
ST6GALNAC4	SLCO2A1	CLEC11A
Wincr1	MAP4	MMP28
Mt1	PHLDA3	GPRASP1
Gm6652	VIM	GLT8D2
ST3GAL4	SEC23A	RASGRF2
KCTD1	RAB31	FBN1
Ifi27	SYDE1	CAV1
Airn	ARHGAP31	COL1A1
PRR11	TXNIP	CALHM5
IDH1	HEXB	ADGRA2
ERI3	AP1S2	OLFML3
1810058I24Rik	GLI3	OMD
HIPK3	DPYSL2	MSRB3
CDR2L	ERBIN	SERPINF1
Sep5	CAVIN2	ANTXR2
Gm5454	ITGB1	CFHR3
KCNN4	GIT2	FSTL1
HR	ZFP36L2	THY1
MDC1	UNC5B	CCDC8
NCS1	DNAJB5	KCND2
Marcks	TWIST1	COL1A2
GDF11	LRRFIP1	GNG11
PXYLP1	SYNPO	EDNRA
METTL7A	KLF9	MXRA5
NIN	OSTM1	LMOD1
CSRP2	LATS2	TNFSF12
CPT1A	P3H1	GLI2
STEAP3	FKBP7	CCN4
POLH	PLEKHO2	LAMA2
RAB6B	LXN	FOXO1
PIP4P1	MGAT1	SFRP4
SBF1	ELK3	TNFSF11
INF2	TTC28	PCSK5
Gm16464	PDGFA	TGFBR2
Gm6977	STOM	CFH
Ccdc50	CPQ	CAVIN1
IRF2BP2	YPEL5	NKAPL
DNAL4	SLC12A4	COL5A2
FOSL1	ZBTB20	MAGEL2
ARL16	MMP3	MRGPRF
METTL23	NRP2	ZFHX4
TBCC	SYNC	NNMT
PHOSPHO1	LGALS1	SFRP2
Gm27019	MSN	CXCL12
SLC29A1	LOX	SGCD
FAAP100	LAMC1	DKK3
ISG15	IKBIP	TGFB1I1
RNF157	PFDN5	OLFML2B
Gm12222	TSPAN4	TBX18
ELMO2	ATP6V0E1	FIBIN
Gm5884	FERMT2	PLPP7
Zfp532	QKI	PLN
HMGA1	PEAK1	ABCA6
Gm6444	SH3PXD2A	NBL1
ZNF703	KCTD10	SLIT3
GDI1	TSPAN15	MSC
PITPNM1	EGLN3	DPP4
DGAT2	NXN	TBX15
C1orf198	CORO2B	RUNX2
SOX4	PBXIP1	IGFBP7
Tdpx-ps1	PLS3	CDH11
MYO10	SULF2	EFEMP2
B4GALT1	TSPAN2	TCF4
PLBD2	COL4A5	THBS2
GNAO1	SNTB2	DACT3
SLC7A6	MARVELD1	ARHGAP20
CDC42SE1	ZC2HC1A	COL6A3
Hmga2	TMEM43	RFTN2
FADS1	ADPRH	TGFB3
SMARCD1	JUN	MDGA1
ERRFI1	LIX1L	SYNE1
RAP1GAP	AHNAK2	CPXM1
NAV2	PCDH9	ADAM12
Ap3s1-ps2	OAF	PRKG1
FGFRL1	SHISA4	CSDC2
EMP2	CD63	CD93
TMEM132A	PCYOX1L	NID1
TMEM80	PTGS1	ACKR4
TSPAN5	INMT	SPON2
ZFC3H1	ZNF503	SORCS2
KDELC2	CDH23	PDGFRL
SELENON	ANO6	MXRA7
RCAN3	S100A4	RSPO1
CPNE1	MMP10	SLIT2
Cd63-ps	MMD	ADAMTS10
SLC6A8	NT5E	AXL
RMC1	EVI5	FRZB
ARL8A	ST3GAL5	LIMS2
ANAPC2	ZYX	LDB2
MCRS1	GNAI2	HSPA12B
NUBP2	DUSP6	COL16A1
SH3BP2	FYN	LTBP2
Gm11895	MRPS6	STARD8
TMEM242	TLN2	IGF1
PRDX2	OSBPL11	ZFPM2
CAMKK2	PAPLN	EHD2
CNPY4	NPC2	GREM2
Irgm1	FKBP9	FGF1
Atp5k-ps2	SMPD1	ARMH4
SPAG5	ST3GAL2	PTH1R
MFSD11	SNX9	PLAC9
Gm6768	SOCS3	DACT1
AKAP2	TSC22D1	JAM2
NCAM1	MGAT2	TAGLN
Gm13880	CLU	EBF3
PTPRS	S100A6	TMEM119
Cd24a	CDKN2B	HOXD8
ORAI1	SELENOW	POSTN
PBX1	TIMP2	ADAM23
TUBA1A	MPRIP	CCND2
GABPA	DENND5A	CORIN
PHLDA1	SARAF	MATN3
ERLIN1	CEBPA	FAP
SSNA1	SERPINE2	ABCA9
ACD	ETS1	SNRK
RIPOR1	GRN	ERG
MARCKSL1	TANC1	PDPN
SDC4	TMEM127	MAP3K7CL
SLC35C2	ITGAV	EGR1
POLM	CAST	SRPX2
ARFGAP1	CNN3	OGN
VPS29	SH3GLB1	COL8A2
CTPS2	MMP16	CNN1
INTS7	CAMK1	ITGBL1
CHPF2	BMP2	JCAD
FNDC3B	FXYD5	MS4A2
SEP9	PAM	PPIC
MCRIP1	FEZ2	RARRES2
AI413582	SDC2	VCAN
Gm10123	LBH	COL6A2
SLC45A4	RGL1	MXRA8
Rbpj-ps3	CHSY1	BHLHE22
CP	ANKH	RGCC
CDK4	SERINC1	EMX2
SMDT1	TUBB6	FRMD6
MAR8	CLIC4	EBF1
KCTD15	RARA	DLC1
Irx5	SERPINH1	CD248
SLC25A37	RHOA	KIAA1217
FLOT1	LEPROT	TPSAB1
NDUFAF8	GLG1	WBP1L
HNRNPD	LMNA	FAM114A2
CRKL	ITM2C	FST
ACOT13	TPP1	ZBTB4
ARHGDIA	PICALM	HLX
RERE	ANXA5	DPT
Gm9770	SUMF2	BGN
UBAC2	ACAP2	ANGPTL1
Hmgn3	PPFIBP1	ACTB
SLC48A1	PALM	PLSCR4
Gm11889	VAT1	LRRC15
ZWINT	DPY19L1	FMOD
ID2	PLEC	GAS7
ACOX1	RGS2	SVEP1
C9orf3	GABARAP	GAS6
CAMK2G	KIRREL1	C1QTNF3
NFYA	CFL2	FHL1
CUTA	HSPB6	LAMA4
VPS4A	SH3KBP1	LOXL2
ATP6V0B	ADCY7	SH2D3C
DYNLRB1	ACAT1	FILIP1L
SLC35E4	AP3S1	IFFO1
SAP18	TLN1	MFAP4
RAB7A	TOB1	SMIM3
Calm1	UBTD1	PMP22
SRM	FMNL3	ZNF423
ATF6B	ETV5	CCN1
DAB2IP	CTSB	IL16
STMN1	MAN2B2	ZMAT3
SLC25A23	COTL1	TBC1D8B
YWHAG	PRKCA	LAMP5
Gm12844	SPRY2	LRRC17
WASHC2A/WASHC2C	SMARCD3	HTRA3
RASSF3	ABHD2	NEXN
ADAM15	CALU	TMEM246
SLC25A4	ARHGEF6	RIN2
PIK3R2	CAMK2D	KIF26B
TTC13	SLC5A3	ANXA13
LDAH	SIRPA	NDNF
C9orf16	MAP6	SYNDIG1
TMCO1	ANXA6	IGFBP6
ZCCHC14	PLEKHA3	KLK4
KALRN	NRBP1	PTGER3
Gm13127	CRYAB	COL14A1
Gm37486	TTYH2	FGF18
TULP3	GLRX	COL18A1
Nes	IL1RAP	PHYHIP
ZMIZ1	PPP1R9B	PDGFD
EPS8	PRNP	FGF7
C6orf62	TNFRSF12A	PLPP4
REPS1	SPP1	CCN2
Nisch	RAB12	SLAMF9
ATP13A3	ALDH2	C1QTNF7
DDIT3	SDHC	NRP1
SLC35B2	RBMS1	C7
OTUD1	SHF	SCARF1
Tmsb4x	POU6F1	SNAI2
COPE	PDZRN3	PDE1A
VPS26A	TINAGL1	FILIP1
TCF3	PSAP	NID2
CNOT6	PLCD1	PRSS23
TUBA1B	RBFOX2	ESAM
TALDO1	RIPOR3	ITIH5
SMOX	RTN4	FOXF2
CDKN2C	COMMD3	JUNB
Ptms	ABHD4	CPA3
LAMP1	HEXA	TRANK1
TMEM97	MXD4	CHL1
UBE2Q1	OSR1	MAN2A1
AES	RUSC2	MEDAG
CCND1	GPX1	WDR44
TUBB	CPNE2	DSE
SH3GL1	HMOX1	DPEP1
CTSD	FTL	ITGB5
CARHSP1	ARHGAP18	MAP1A
TOP2B	MIDN	TMEM130
PGS1	HK1	KCTD12
AP3D1	CX3CL1	IGF2
CDC42BPB	TP53INP2	ARHGAP24
CNPY3	RHOC	GAPT
MTCH1	NUDT4	DIO2
SIK3	COLGALT1	LURAP1
UGGT1	CCDC82	PHLDB2
PPP1R14B	HBEGF	TENM4
PGAM1	EFNB2	GLIS3
Ppp2r5c	SFR1	RECK
Cyb5r3	CPD	DUSP1
MCM4	MRAS	NNAT
POLR2D	SLC30A4	CD34
BRD2	SGCB	HTR2B
BAG6	LPGAT1	GRID1
SCAND1	CHST1	MAFB
Rps15-ps2	BASP1	ADAMTS12
GANAB	GATA3	ADRB2
THOP1	MEF2A	NSMCE3
ZC3H7B	SLC6A6	ACVRL1
FARP1	CAMK2N2	NUAK1
DDX6	SEC31A	NOX4
ANLN	SCARA3	TIMP3
PRC1	KANK1	EMILIN1
WDR83OS	GOSR2	TSHZ2
DDA1	GNB2	PRRX1
PCYT1A	TSPAN3	LINC01711
P4HB	CITED2	ABCA8
OSTC	LAMTOR2	IGDCC4
MEA1	FAM114A1	CDR1
KIF20A	SLC35F6	MGC24103
ATXN10	KLC1	FBLN1
FTSJ3	PCDHGC3	CLRN3
STK16	PIP4K2B	LCE1A
COX7A2	LRIG1	PLXDC1
COX6B1	ACTR1A	HSPB7
CENPB	UBA3	EVC2
CLTA	RAB18	EHD3
SFPQ	IFIT2	SCT
Nedd4	PDLIM5	ABCG2
Elob	TLE3	MVP
Gm10819	KDELR2	SERPING1
Gm11964	MAP4K4	FLI1
TXNRD1	CAPG	PDE2A
CFL1	KITLG	GRP
SLC7A5	EXT1	MYCT1
GARS	SHC1	NECTIN3
	REEP3	PLXNC1
	RETREG2	MYL9
	KIDINS220	AOC3
	ST6GAL1	MAF
	SPSB4	MAGEH1
	TMEM150A	STX8
	NDUFAF2	EMX2OS
	IRX1	HBB
	RND3	FN1
	MEX3D	ABRAXAS1
	RABGAP1	SRPX
	NOTCH1	CHRNA6
	NDST1	BHMT2
	CTDSP2	PCDH18
	CKAP4	ZNF365
	MFGE8	CHRD
	SLC20A1	F10
	CACNG7	SNED1
	NOG	HIGD1B
	POLD4	EDIL3
	MAGED2	TMEM47
	DUSP7	ADH1B
	MLKL	LMO2
	LTBP1	C1S
	TMEM41B	FEZ1
	SNAI1	PRKD1
	IGF2R	MME
	SNX17	ADAMTSL2
	CLIC1	CAV3
	TRPS1	PLA2G5
	GLIPR2	INHBA
	SLC38A2	ITGA11
	PXN	SYT11
	OLFM1	ISM1
	TMEM44	C1QTNF6
	GNA12	CH25H
	ARHGAP22	TNN
	CYFIP1	UBLCP1
	MGP	TBX5
	TNRC6A	ITGA8
	TMEM185A	FZD4
	RHBDF1	SEMA3D
	OXR1	COL4A3BP
	RASSF8	NEGR1
	TRIP4	CDO1
	AREG	TK2
	TXNDC12	GLT8D1
	ANGPTL7	FKBP9P1
	NDP	CFI
	BRK1	SMOC2
	GSTP1	RSPO3
	RNF130	GJB2
	RIN1	RCBTB2
	UBE2D1	EGR2
	ATP6V0A1	CLEC14A
	LOXL3	ADAMTS2
	FHL3	ELN
	LAMP2	SGCA
	ZSWIM8	SUSD6
	H1FX	GALNT10
	RASA4	ID3
	S100A10	DPYSL3
	TMX4	PRPH2
	SCARB2	BMP1
	GLUD1	PDGFRA
	SDC3	CCN3
	HOMER3	PCDH7
	YWHAB	HAND2
	RGS10	P2RY13
	SPAG9	UACA
	EMC3	PTPRM
	PNKP	ANTXR1
	RGMB	ABCC9
	CLBA1	ADH1C
	APLP2	TWSG1
	ZC3HAV1	CCL15
	SPTSSA	PRELP
	CORO1B	AZIN2
	TMED4	GSN
	PPP1R18	ETV1
	LAMTOR1	IL13RA1
	TRPM7	HMCN1
	RAP2C	GRASP
	CD44	USHBP1
	MBNL2	PJA2
	BBS9	PTGDR
	DBI	RRAD
	SMO	RRAS
	TF	CXCL14
	CLIP1	F2RL1
	PLOD1	PKIA
	MAP4K5	ENOX1
	MRFAP1	SNX2
	NEO1	A2M
	METRN	EGFLAM
	TMEM256	PAMR1
	TANC2	CNIH3
	ADCY5	MMRN2
	GNS	TEK
	IER5L	P2RY12
	MSRB1	HOXA9
	HHIP	AP3B1
	PTPN14	CKMT2
	SOX9	PALLD
	ARL3	NRN1
	ADAMTS14	MMRN1
	PURB	HOXD9
	OAT	ADAMTS16
	STK38	SHOX2
	AKR1B10	GBE1
	IMPACT	PLPP1
	FTH1	ATP6V0D2
	RGMA	TSPAN7
	CLCF1	RGS17
	CA5B	TLR4
	STAC2	GPR1
	CAPN2	HEYL
	WASHC5	TPST1
	SLC25A29	CILP
	CDC42EP1	DOK6
	TM4SF1	CGB7
	AK1	ASPA
	RGS12	CLEC3B
	ABL1	ITM2A
	DEAF1	KRT1
	CRLF1	WDR81
	SH3BGRL3	CALHM2
	LARGE1	COL12A1
	SELENOF	ACTA2
	MCFD2	TMSB4XP8
	BAG5	ATP6V1B2
	RBPJ	CIDEA
	ARIH2	MMP23B
	NFIB	NTNG2
	GFRA1	TMEM200A
	HMG20B	MAR2
	SGPL1	ARL6IP5
	IL6R	PROS1
	ARRB1	MYLK
	WDR6	CILP2
	SEC24D	NAP1L2
	SESN3	HAND2-AS1
	IRX2	ST6GAL2
	DIP2B	MEGF6
	NECTIN2	FOS
	TULP4	MFAP5
	GBA	SEPTIN8
	SLC12A9	CEMIP2
	WWTR1	ADGRL4
	GNAI3	NEFM
	CBY1	ADIPOQ
	MEX3B	MAMDC2
	FOXC1	HSPG2
	XDH	FOSB
	SEMA3F	FXYD1
	UGP2	KRT87P
	DAP	PLAT
	TNFRSF1A	ADGRF5
	AAMDC	ARHGAP6
	PRKACA	HDC
		PPP1R3C
		RGS13
		GLI1
		CLEC2B
		POGLUT2
		CNN2
		PNMA2
		FHAD1
		GGT5
		MEF2C
		CTHRC1
		ANK2
		PARVA
		PLA2R1
		TMEM178A
		BNIP3L
		BOC
		GFPT2
		PGM5
		C8ORF34
		SLC2A14
		COL5A3
		COX4I2
		YPEL4
		CCIN
		LRCH2
		POLR3GL
		ZNF624
		C21ORF62-AS1
		SCN2B
		LIPE
		CTSG
		MTMR9
		FOXN3
		KCNJ12
		EMCN
		LMCD1
		GPRASP2
		SCIN
		TLL2
		ATP10A
		CAV2
		PPEF1
		AQP1
		WNT2
		ADH1A
		ARHGEF25
		COL6A6
		SLC40A1
		PDZRN4
		TXNDC15
		HSD17B11
		KDSR
		MAP1LC3C
		ROBO4
		ULK4P1
		NACAD
		TPK1
		ZNF132
		SPOCK1
		NLGN2
		SORBS1
		TIE1
		SCN4B
		SH3D19
		GPR34
		MTMR11
		ZNF366
		RPS6KA2
		COL11A1
		TENM3
		NOVA2
		PLD4
		JAZF1
		ZNF469
		MAP7D1
		IGFBP4
		EVA1B
		PRDM16
		ITGA1
		MICU3
		PEX12
		BCAR3
		BACH2
		GXYLT2
		FGF10
		LCN6
		GEM
		SCARF2
		NREP
		F3
		POLK
		C6
		HOXA4
		TNC
		GBGT1
		ABTB1
		DDX43
		ARHGAP28
		LY6H
		TRPC1
		GRAP
		RNASEL
		AK5
		PLIN1
		MAB21L1
		HOXB6
		CSRNP1
		CLDN5
		SEPTIN4
		HHIPL1
		TNFAIP6
		VWA5A
		RHOBTB2
		IL11RA
		GALNT5
		NUDT10
		GNG2
		CCN5
		F2RL2
		DMGDH
		CPNE8
		ACKR1
		FAM162B
		TNS2
		MITF
		AKT3
		CACNA1C
		ZFP36
		COL10A1
		BST1
		KDR
		RBP4
		SULF1
		CD200
		ACSL4
		BACE1
		CTSO
		EMP1
		GLIS1
		C1QTNF1
		STMN2
		CAVIN3
		HRH1
		LILRA2
		RCN3
		KLRB1
		B3GNT8
		KLHL3
		SLC46A3
		C3
		COL15A1
		PTK2B
		DLL4
		VWF
		BTG2
		PRDM1
		VSIR
		LY96
		PPM1M
		LEPR
		ATP8B2
		EVI2A
		PXDN
		DEPP1
		IGFL2
		DAAM2
		TMEM37
		PHYKPL
		HBP1
		PODNL1
		SEMA5A
		ABR
		DOK1
		MIER1
		IPO11
		LAMB2
		MS4A7
		RALB
		CLMP
		CYGB
		LSP1
		SCN7A
		PEBP4
		VMP1
		DGKI
		TRIP10
		NUDT18
		CCDC3
		LINC00324
		WDR41
		ROR2
		CYBRD1
		LYL1
		UPRT
		GJA5
		SLC27A1
		SPATA7
		DUSP3
		MS4A14
		ZNF584
		MSR1
		LIMS3
		PLVAP
		JUND
		RFTN1
		CX3CR1
		FMO3
		PLAU
		ITIH3
		BCL6B
		FGF7P6
		KLF6
		LIPA
		ANXA2
		IL4R
		GPR146
		FYCO1
		ERMN
		GOLIM4
		WNT2B
		MIR99AHG
		NAV3
		CDH5
		TUBB2A
		PHLDB1
		CYSLTR1
		PTPRB
		PRICKLE1
		MAT2B
		PTGIR
		AASS
		PALD1
		DDR2
		NTN4
		SLC22A3
		ARL4D
		FNDC4
		CAPZB
		LY86
		IGF2-AS
		PDLIM7
		DIXDC1
		EID2B
		CEP112
		ANXA1
		MDFIC
		PXK
		SNAP23
		YPEL2
		EML1
		FBXL22
		TBC1D2
		TRIM23
		LPAR6
		GREM1
		APBB1IP
		SCG2
		G0S2
		SLC39A13
		FLJ44635
		CCNDBP1
		SLC8B1
		PELI2
		ATP10D
		LTBP4
		FBLN5
		AGTR1
		ACTN1
		GLCCI1
		SEL1L
		SHE
		ZFP36L1
		ABI3BP
		SFXN3
		KCNJ5
		SHISA5
		TRMT1L
		PEAR1
		TRIM4
		PRND
		SLFN5
		SELP
		HOXB5
		HOXC8
		MSX1
		SLC18A2
		CDH13
		HOXA10
		NLRP1
		PRR16
		TMEM173
		NR2F1
		STEAP4
		ZNF319
		LRRK2
		SLC43A1
		HNMT
		PCDH12
		NLRP3
		TMEM45B
		KL
		RALA
		APBB1
		PTPRE
		SNX29P1
		PABPC5
		CES1
		GPR85
		ITM2B
		CCDC178
		CRHBP
		TEAD1
		DIPK2B
		DUSP10
		ACTN3
		ERAP1
		MEOX2
		AMOTL2
		VAMP5
		KCTD11
		FKBP14
		ZBTB47
		TPGS1
		CTNNB1
		FHL5
		DSEL
		GPR68
		ENPP2
		SEPTIN7
		DBX2
		DNASE1L3
		STK10
		PDE1B
		GDF10
		CARD6
		TLR10
		CDKN2A-DT
		SLC24A2
		SLC38A5
		SAR1A
		C14ORF28
		CEACAM8
		RAI2
		RNF149
		ABCB1
		HYAL1
		RASL11A
		ATXN1
		DZIP1L
		PTGDS
		CD55
		CLIP3
		RABGAP1L
		SP100
		RASGRP4
		TPT1
		FOXP1
		SGK1
		SLC9A9
		SUGCT
		PNPLA8
		XPC
		AP1M1
		LRGUK
		NME8
		RAB3IL1
		RAB32
		CELF2
		SCN3B
		STGC3
		TCEAL4
		GSPT2
		ADAMTS5
		PCDHB4
		SEMA3C
		MMP11
		IFI27L2
		HSPB2
		ARHGEF3
		MIR4435-2HG
		NPTX2
		GPC1
		COL8A1
		GADD45B
		ADAM33
		ABHD14B
		RAB5C
		RAMP2
		THBD
		CFAP61
		TRPC6
		CYTH3
		PRICKLE2
		IER2
		HOXC6
		XG
		MEIS3
		LIMA1
		CCPG1
		TGFB1
		FLII
		LRFN5
		DISP1
		ACVR1
		SEMA6D
		KLHL29
		PRDM5
		SCG5
		TRIM6-TRIM34
		PURA
		ST6GALNAC6
		FOLR2
		APOL2
		EZH1
		MRC2
		KIAA1210
		LRRN3
		CAMLG
		PID1
		ISLR2
		ZBTB38
		EMP3
		NRG1
		INKA1
		NEFH
		STK17A
		C3ORF18
		GJA4
		PALM2-AKAP2
		OTOA
		GPD1
		TBXA2R
		OPRL1
		GPX3
		CYP4B1
		TNNT3
		ALDH1A1
		PDE4A
		HOPX
		CCL21
		MYO1D
		P4HA2
		GRIA3
		SLC16A7
		CLN5
		SLC35G2
		FAM43A
		UGDH
		DNM1
		RAB8B
		RGS5
		PLPP3
		FBXO15
		MPEG1
		GPNMB
		NEDD4
		MUSTN1
		FBXL3
		HNRNPH2
		ARHGEF18
		CPEB4
		SREK1IP1
		GLYAT
		EFCAB6
		FAT3
		RNF122
		GSTM5
		ELMO1
		KRT3
		ATP7A
		MAN1A1
		LTC4S
		CLEC1A
		NLRP12
		HOXD3
		RGS4
		SLC45A1
		MAN1C1
		BIRC8
		AK8
		DIRAS3
		PDK4
		P3H3
		ANXA11
		KRT222
		TECPR2
		AQP7P2
		MINDY2
		KCNE4
		GPR155
		LSAMP
		TMC5
		FAM89A
		RNF135
		ARMC9
		HOXD1
		BMP4
		XKR6
		GPR4
		TFEB
		HOXA3
		ZNF333
		MRAP
		DOK5
		PCDH19
		ADAMTS6
		VAMP4
		LRRC8A
		ITGAX
		HSD17B14
		CCDC102B
		SELPLG
		TCEAL1
		KANK3
		LZTS1
		MYH11
		EPB41L2
		DAZ2
		BORCS6
		TPM2
		TLR7
		BPGM
		C5ORF15
		C1QTNF4
		LYRM1
		ST5
		RRAGC
		BTNL9
		PLPPR4
		NAV1
		PDZD2
		PEA15
		MYL6
		SSPN
		PLB1
		CCDC92
		RO60
		PLK3
		FLNA
		ITSN1
		SKAP2
		SLU7
		NUDT11
		CDK14
		GTF2F1
		LASP1
		VCL
		GIMAP4
		PITX2
		MYL2
		HAR1A
		CHIC1
		SLFN12
		AKAP11
		LRRC4C
		SORCS3
		VEGFD
		ANGPT2
		ATP8B4
		CHST15
		MGLL
		PLEKHA4
		ARSK
		MFAP3
		ATRX
		GIMAP8
		ZNF25
		HNRNPCL1
		ACTR8
		PPARG
		THBS1
		PCK1
		TNFSF4
		TCEAL6
		GIMAP7
		MN1
		PGF
		KLHL20
		FUT8
		FMO1
		SIGLEC8
		CCDC89
		CNTN4
		NEDD9
		ILK
		GYPC
		CLIC6
		MOCS1
		SLC16A4
		GGTA1P
		TBX3
		CUBN
		EVI2B
		OLFML2A
		ATP6AP2
		MRPS27
		SPATA9
		RNF144B
		DCHS1
		SGCE
		SCAMP1
		ARRDC3
		ABLIM3
		OXT
		SLC2A3
		CCDC36
		ITPRIP
		TRIM21
		FHOD1
		KCNA5
		MYOM2
		RMDN2
		ZBTB16
		MACF1
		TASOR
		COL24A1
		HOXA7
		BANK1
		FCRL4
		FKBP15
		SEC62
		CALD1
		GIMAP6
		KCNJ15
		STC2
		ZNF12
		PURG
		UNC5C
		THSD7A
		NME5
		MOXD1
		KIAA1614
		GPR32
		PIK3IP1
		SDR16C5
		ADRA2A
		ZNF484
		EGFL6
		IQCA1
		TRMT9B
		CYP11A1
		STARD9
		CACNA2D3
		VSTM4
		ABCA1
		EDNRB
		FREM1
		NKX3-2
		ALOX15B
		PZP
		CYP26B1
		SHQ1
		KIFC3
		ATP1A2
		CLIC5
		SLC35F5
		LGALS12
		SKAP1
		PPP1R12B
		SPRY1
		MAP1B
		MRVI1
		ENPP6
		MUC1
		ENG
		C9ORF64
		CHST14
		TIMP4
		MYOF
		ERBB2
		SPOP
		TPM1
		APPBP2
		TRADD
		MEIS2
		STX2
		ARMCX1
		BNIPL
		CERCAM
		SH3BP4
		UIMC1
		SLC22A17
		SAMD4A
		CASC4
		TNS3
		THOC6
		ID1
		CASD1
		PSMG3-AS1
		TNFSF10
		FNDC1
		FAM124B
		FGD5
		ELL2
		UBXN8
		TJP1
		TRARG1
		TMEM42
		CALB2
		SIK1
		TFPI
		CYSTM1
		HAS1
		DUSP27
		EFEMP1
		LDB3
		ASPHD2
		SLC38A4
		FAM160B1
		MYO9A
		CCL11
		CYP1B1
		CALCRL
		TMEM255A
		BTK
		OSMR
		PTN
		NDFIP1
		TMEM140
		TEKT3
		LRRC31
		CDH6
		ZNF671
		TCEAL3
		CCDC32
		SLC8A1
		STEAP2
		PLIN4
		TWF2
		MR1
		ANKRD30A
		SLC37A2
		IL33
		THRSP
		PTHLH
		IFI16
		SERPINE1
		DNAAF1
		FSTL3
		PDE10A
		CD36
		CREB3L1
		AVPR1A
		CCDC65
		LEP
		CYP26A1
		HS3ST3A1
		SERHL2
		PWWP3B
		RBM3
		PPP1R15A
		TESC
		LILRA1
		C14ORF132
		SRI
		KCNQ1
		JPH3
		KY
		CHAD
		CREB5
		FAS
		C12ORF75
		NXPE1
		MFNG
		NISCH
		NECAP2
		EIF1
		VGLL3
		LYST
		CXORF21
		PTGER2
		RPS27L
		FAM131B
		ARHGAP1
		TP53TG1
		EPAS1
		BCHE
		ARSE
		TSC22D3
		BLOC1S6
		EIF5A2
		HGF
		CENPP
		HOXB7
		PRELID2
		SDCBP
		MOB3C
		KCNJ2
		UBTD2
		HBA2
		BCLAF3
		CASQ2
		PROCR
		DYNC1I2
		TCF21
		IDNK
		GASK1B
		CRMP1
		RPS14
		SOX17
		NLGN4X
		NPR1
		ENTHD1
		ZNF436
		EGR3
		SDC1
		DDO
		GNG7
		NSG2
		ZNF490
		TCEA2
		STAT3
		ITGB3
		THSD1
		ZNF395
		C1ORF54
		HOXA5
		NOTCH4
		SYCE1
		COL17A1
		KLHL34
		IL13RA2
		C7ORF31
		IFITM2
		EOGT
		TMEM86A
		EIF4E3
		PLXDC2
		RHEX
		ANXA4
		FZD10
		JAK1
		ORAI3
		CPXM2
		ACTC1
		OR2T2
		PTEN
		ELP3
		QSOX1
		RAPGEF4
		FOXF1
		SORL1
		MAP3K3
		RAB11FIP2
		ANKRD35
		HEPH
		SEMA3G
		IGSF10
		ALOX5AP
		TRO
		GIPC2
		SH3TC1
		CAPZA2
		GAL3ST4
		CAB39
		LYSMD3
		ACVR1C
		ISCU
		CPXCR1
		GNG12
		TRIM59
		PLA2G4C
		PLCD3
		CZIB
		PLEKHM1
		OS9
		CA4
		NINJ2
		SLC7A8
		GIMAP2
		NEK9
		CDKL1
		DNAAF3
		PRR34
		TDRD3
		ADORA3
		GLIPR1L2
		SPEF1
		FMO5
		KLHL10
		TPRG1
		CALCR
		NMRK1
		CD99L2
		CAP1
		SOX7
		RPS4X
		KMT2E
		SLC39A14
		PCDHB18P
		SUCLG2
		FRY
		AMPH
		AOPEP
		LIPH
		TENM2
		TRAF3IP1
		H1FOO
		DNAJB14
		FBXO25
		PIGK
		PTGIS
		KATNAL1
		WIPF1
		NKD2
		C5
		PIEZO2
		NSMCE1
		EPB41L4A
		AKAP13
		C20ORF194
		XYLT2
		LAMA1
		WDTC1
		GLA
		FHOD3
		ARL4C
		H6PD
		CROT
		LPAR5
		COL4A6
		STARD3NL
		STAB1
		HHAT
		ESM1
		CYTL1
		LGI4
		RYBP
		MFAP2
		MEOX1
		ORAI2
		FCN2
		ARF4
		PJA1
		PHF7
		MRTFA
		ZNF18
		ARMCX5
		IGBP1
		PDE8B
		EPYC
		DST
		TMPRSS7
		EID3
		SLC2A10
		SGIP1
		PGR
		ARID5B
		CCAR2
		GPC6
		MYH8
		ITGA3
		RTL3
		NTRK1
		ART1
		FXYD6
		TMEM98
		FCER1A
		TPO
		KIAA0355
		RSPH9
		PLTP
		DMRT2
		LIF
		CASP12
		CDX2
		WWC2-AS2
		GABRD
		HOXB4
		APOD
		MIA3
		ANXA3
		TP63
		GFRA2
		TCEAL5
		ZC3H6
		P2RY14
		CLDN14
		ARSJ
		C8ORF58
		NAGS
		COL4A1
		NGFR
		TCAF1
		ANKAR
		SPATA4
		CAMK4
		SMAD9
		CDS2
		VASH1
		CAPN9
		NSA2
		SLITRK6
		TOR1AIP1
		PIP4K2A
		COMP
		ZNF385D
		MEG3
		RNF20
		SLC46A2
		BHLHE41
		ECRG4
		FCHO2
		TMEM50A
		STAT5A
		PPP3CC
		SCRN3
		UNC45B
		HOXA2
		TDRD9
		SEC16B
		INPP4B
		HVCN1
		FOSL2
		TEX11
		APOL4
		NECAB1
		HLA-E
		TTC1
		SH3RF2
		TNFAIP8
		HERPUD2
		ACTA1
		PRRG3
		MED7
		ZSCAN1
		SPATA18
		STK32B
		KLHDC1
		DPEP2
		RANBP3L
		SYT9
		SPRED1
		KCNE3
		CEP120
		HOXB3
		BRD4
		GULP1
		CEACAM6
		SLITRK4
		GADD45A
		NOSTRIN
		PCDHB12
		GPBAR1
		TRIM6
		NLRX1
		SRBD1
		ACLY
		GMFG
		ABCD2
		FKBP1B
		CYB5R3
		FAM78A
		RHOB
		AMIGO2
		IRAK3
		SYF2
		CD200R1
		RILP
		WSCD2
		SLC25A20
		VPS13C
		IFITM3
		RASL12
		TMEM243
		DIO3
		SLC1A7
		JAKMIP2
		PROK1
		RAP1B
		TMEM248
		AIF1
		RIOK2
		JDP2
		SMAD7
		AFAP1L1
		HPGD
		LINC00312
		IL17B
		TMEM100
		RAB3C
		ANKRD29
		TMOD3
		PCDHA3
		GUCA2B
		CD1D
		P3H2
		HCFC1R1
		STARD4
		PDCL
		SESN1
		RNASET2
		ALPK2
		MMP14
		CRY2
		XYLT1
		TCN1
		RNASE6
		GSC
		ABHD6
		CFHR2
		BCL10
		ENKUR
		LEPROTL1
		MAP2K4
		FAM20A
		STAT2
		ARHGAP29
		UFSP2
		SCRN2
		SCGB1D1
		FKBP10
		WNT5B
		RAP1A
		MAP3K1
		EPHX2
		FCGR2B
		KIF13B
		IL17D
		PCDH1
		IK
		ERBB4
		COX7A1
		CBX7
		RNF144A
		RNASE4
		PPP2CA
		TGFBR1
		SMYD3
		BTN1A1
		VAV1
		LRRC46
		WNK4
		TAC1
		TSC22D2
		ADAM19
		PDLIM4
		CYP4F22
		C16ORF54
		DEPTOR
		CTDNEP1
		LAT2
		SLC15A4
		AFAP1L2
		SALL1
		RUNDC1
		XPA
		CYP2U1
		JHY
		P2RX7
		L3MBTL3
		ARNT
		ZCCHC9
		XPNPEP2
		SDS
		LEF1
		DLG4
		ZDBF2
		LILRA4
		LEFTY2
		ARRDC4
		IFIT5
		MAPT
		MYH9
		SAMD5
		ALDH1L1
		SLC25A46
		ATOH8
		EPHA3
		CIRBP
		ADCY4
		MNDA
		GJC2
		RRAGB
		SDSL
		IL1RL1
		CD37
		TENT5C
		CSGALNACT1
		NRXN2
		CHMP7
		WWC3
		TMED9
		RCSD1
		PI16
		BAALC
		CABCOCO1
		CALM1
		SGMS1
		ZCCHC10
		CDK9
		PNMA3
		LCA5
		LRRN2
		PLSCR3
		JPH2
		BBS12
		RDH5
		CFAP53
		PAQR8
		LRRC29
		PIK3CG
		JAG1
		CNEP1R1
		A4GALT
		CACNG4
		PLIN3
		BECN1
		NEFL
		NAT1
		MEI1
		EAPP
		LGALS3
		FUCA1
		PTPN13
		EPHX3
		CEMIP
		PRRX2
		TSPAN31
		CCDC85A
		TREM2
		LIPC
		ZNF668
		SCGB2A2
		KLF4
		BTD
		FTO
		RNF175
		LACTB
		FGF2
		NIBAN3
		BTN3A3
		FGFBP2
		UBXN10
		SIGLEC10
		EFHB
		MTUS1
		FCER1G
		ARL15
		FBXL7
		BMX
		CD109
		SLC9B2
		DR1
		PLCL2
		C5AR1
		WDR78
		KCNMB4
		PRKN
		CYLC2
		AVPR2
		BPIFB1
		SERHL
		GPR65
		RGS14
		KANK4
		SLC10A6
		AKR1B1
		TMTC1
		SNCA
		DRC3
		PKHD1
		ENPEP
		TCEAL2
		BBC3
		FANK1
		THPO
		GRAMD2B
		SBSPON
		RFPL4B
		HEXIM1
		RAB27B
		MORC3
		TNFRSF19
		GRK5
		LZTFL1
		CRTAM
		HSPA2
		RETREG3
		HCLS1
		B4GALT7
		WDFY1
		PTGER4
		IL10RB
		PRRC1
		HAS2
		HOXB2
		IKBKG
		TCIM
		HLA-B
		GUCY1A2
		TACC1
		BMP6
		VSNL1
		CNTN1
		MAN2B1
		SMAD5
		GDF6
		CLIC2
		LDHD
		MILR1
		AMFR
		THBS4
		CCM2L
		AICDA
		STON1
		ITGAM
		CLCA2
		CNTN6
		CDH2
		LINC00341
		SNX18
		NRBF2
		CCR10
		CALCOCO1
		ID4
		UROD
		ROBO3
		LAPTM4A
		RHOBTB1
		RHOU
		TMEM115
		ATP6V1A
		ALDH1A3
		S100A3
		PIK3R1
		NPAS3
		DPYD
		LYVE1
		C12ORF54
		SOD3
		PALMD
		CETP
		NCF4
		C3ORF36
		MYOM1
		SLC29A3
		TMEM167A
		TIMP1
		SP110
		RTL5
		BRDT
		GAP43
		ANKRD12
		SC5D
		HLA-A
		LPL
		ADPRM
		CLEC9A
		SH3PXD2B
		TGFBI
		BLNK
		DOCK11
		ART5
		DDIT4L
		IL1R1
		CPEB1
		PPP1R14A
		SPTSSB
		ZNF281
		SNCAIP
		CSMD2
		TIAM2
		MYOC
		DNAJC18
		ARHGAP15
		MAEL
		GALC
		TNAP
		TCEAL9
		PRDM2
		CLIP4
		STEAP1
		PLXNA2
		FLRT3
		TPST2
		TTC16
		SLC19A3
		MS4A6A
		BDKRB2
		PCDHB14
		WDR36
		AGL
		BMERB1
		CDC42EP5
		IQUB
		DNASE2B
		NEK10
		NPTN
		CBLN4
		WDFY3-AS2
		TRIM68
		UBL3
		SNAI3
		MMP13
		SLC44A1
		GHDC
		PLEKHA6
		ARAP1
		TNFRSF11B
		TP53BP1
		RFPL1
		ARMCX3
		GSTM3
		CACNG1
		RBPMS
		PIM1
		EPDR1
		WFDC1
		TCF7L2
		CHST7
		FAM214B
		VAV3
		B2M
		SAT2
		ALAD
		RIN3
		ICAM3
		BIN3
		CSF1R
		APOL1
		SLC35A4
		LST1
		PROCA1
		OR2Z1
		PNMA6A
		RAB11FIP5
		RETSAT
		CD1C
		ZFYVE1
		BBX
		DUSP4
		FNIP1
		TEX13B
		THSD7B
		CYB5D2
		FABP3
		MAP1LC3B
		OSBPL8
		MCUB
		IGSF6
		DSCAM
		SEMA5B
		NAGLU
		PCTP
		FMO2
		FAM110B
		NLGN3
		MSMO1
		LHFPL2
		C1ORF116
		NEIL2
		RBL2
		CATSPERE
		NUDT9P1
		HSD17B6
		ZFP2
		ITPR1
		RIPOR2
		SPATA22
		PCDHB16
		ORMDL3
		ABCC3
		RNPEPL1
		APOL3
		RBM48
		PLA2G10
		DAPK3
		RAB33A
		PCDHB5
		HERPUD1
		VPS11
		PGM2L1
		KRCC1
		CSF1
		TFAP2B
		CD4
		ETFB
		MICALCL
		AIDA
		ADORA2A
		SERTAD1
		SCUBE2
		CNR2
		TTBK2
		PIGR
		THBS3
		THG1L
		C8ORF48
		RB1
		PCDH17
		CD300C
		INTS9
		SHISA2
		ALDH1A2
		FAM107B
		ALDH1B1
		TPPP3
		ZNF575
		TRA2A
		IMMP2L
		CEP19
		SNX29
		DHRS7B
		CCL26
		ZNF264
		ADAMTS4
		THRA
		QRICH1
		LINC01140
		NUBP1
		BEND6
		ANKRD24
		NFU1
		NR3C1
		FAM172A
		DYNLRB2
		DLL1
		POPDC2
		PDGFC
		ROR1
		NBR1
		IGFBP3
		GBP2
		RUFY1
		HLA-F
		FGD3
		GIMAP1
		ARAP3
		HDAC3
		HSD17B4
		STRN3
		CYP21A2
		HTR1F
[truncated: 6,372 more rows]
