# Supplementary material for: MicroRNA-200c restoration reveals a cytokine profile to enhance M1 macrophage polarization in breast cancer
Source: NPJ Breast Cancer. 2021 May 27;7:64. doi: 10.1038/s41523-021-00273-1 (PMC8160264; doi:10.1038/s41523-021-00273-1)
Supplement: Supplementary file 6 — Supplementary Data 5 [file 41523_2021_273_MOESM6_ESM.xlsx]

## Sheet: Sup Data 5
Supplementary Data 5. Genes represented by the Venn Diagram in Supplemental Figure 1B that were downregulated by miR-200c in both Met-1 TripZ-200c cells (GEO accession number GSE151320) and a mouse model of P53-null basal-like BC (GEO accession number GSE62230). Also shown are the genes that were uniquely downregulated in each dataset.
Genes downregulated by miR-200c in:
Only Met-1 TripZ-200c Cells	Both Met-1 Cells and P53-null model	Only P53-null Basal-Like BC Model
Gm28900	NFYA	ELF1
SLC6A2	TNRC6A	ITGA9
MMP3	LXN	VPS33A
ZEB2	SBF1	SH3GL2
CRTAP	PTPRS	TRAPPC6B
CKB	NSMAF	SEMA3A
CEBPA	TWIST1	LYPLA1
NOTCH1	RGS12	SLC27A3
MMP10	SPAG9	OCA2
ZCCHC24	DUSP7	AHCYL1
BMP2	ABHD4	PCM1
GDPD2	IER5L	SYT5
CFL2	ITM2C	HDLBP
PPM1F	ELK3	CSF1R
DPY19L1	WDR6	NDUFB10
ADPRH	MAP4K5	SORT1
ANGPTL7	LRRFIP1	TCF2
SEC23A	COX6B1	TMEM45B
MGP	CAPN2	PHYH
NDP	DGAT2	DMBX1
PDGFRB	ZBTB20	PNPLA5
PKD1	CPE	SFMBT1
GFRA1	RAP2C	RYR3
QKI	ARL3	ITIH3
TNFAIP2	KCTD1	GPX5
ZEB1	SMPD1	STARD10
RIPOR3	HOMER3	PRIM2A
MEX3B	MLKL	MRPL22
LBH	FGFRL1	B3GAT1
FKBP7	FMNL3	AP3S2
Fhod1	RAB12	NSUN2
DENND5A	GDI1	PAFAH1B1
ADAMTS14	REPS1	SDCCAG10
MMD	TULP3	ASAH2
LRP1	PURB	CYBB
ALDH3A1	GNB4	SLC38A4
FABP4	TXNRD1	RHEBL1
TMEM44	GRN	FZD7
Masp1	LMNA	HCK
TF	B4GALT1	TAP1
MSN	HIPK3	KCTD16
ADCY5	PRNP	MSH5
CPLX2	MMP19	IL7
VLDLR	KDELC2	MCOLN1
VPS8	PRKACA	CTNNBL1
KLF2		ZDHHC24
TSPAN15		ARID1A
TLN2		INPP4A
KITLG		ZFPM1
LHFPL6		OIT3
AAMDC		SLC26A8
SCARA3		PYY
RGL1		PDE8A
VASN		DGCR2
PPP1R18		GREM2
MXD4		ITM2B
Mrip-ps		ANTXR2
DEPDC1B		SLC5A11
COL5A1		ACYP2
KANK1		MOSPD3
Gm20425		FUS
PDLIM2		NQO1
SYDE1		GUCY1A3
NOV		ABCG2
MPRIP		RAE1
SDC3		NTF3
OAF		PPP1R16A
FAT4		RPL21
Gm7936		CREB5
MTSS1L		SLC7A9
ARRB1		IFIT1
IL17RC		CLEC12A
C11orf54		RGS19
CORO2B		C9ORF19
TMEM150A		WNT2
Gm16276		FABP5
AP1S2		IL28RA
TXNIP		EDAR
CMTM3		EXOSC9
PAPLN		NRL
COLGALT1		MYST2
BBS9		HABP4
RUSC2		PAFAH1B2
H1FX		NAGPA
ARHGEF6		ATP6V0C
NPTXR		MAN2A2
NPC1		ASB10
SUMF2		SUCLG2
RGS2		DGAT1
STC1		DDX54
PLCG1		APOC1
UNC5B		DCBLD2
CHSY1		CLCNKB
DNAJB5		TSC1
OSR1		NDUFA7
SLC5A3		RASGRP4
RRM2		APOL2
GLI3		LAMA5
C15orf48		NDUFS8
MXD3		FIBP
SMIM15		ETNK1
LOXL3		CENPJ
FXYD5		LAMC3
ST3GAL2		CASP8
COL6A1		BAI1
CDH23		LHX5
TFAP2A		ST6GALNAC6
SORD		KIF27
NPR2		IFNB1
RASSF8		AR
COL4A5		SLC6A7
AHNAK2		FER1L4
CCDC82		MVP
S100A4		ARNTL
ANGPTL2		KNTC2
SLC30A4		CRY2
CHST1		SIGLEC10
C12orf49		DDT
TLE2		LYN
PQLC3		LSM10
CKAP4		KCNJ4
PCDH9		TBX2
GAS1		EGR3
HHIP		LRRC1
ST6GALNAC4		PRKCDBP
Wincr1		DGKE
MMP16		SLC22A13
ADCY7		CD28
Mt1		RAD51C
Gm6652		KIF2A
ST3GAL4		SYN3
TMX4		NEK8
LRIG1		DVL3
Ifi27		CHMP4B
Airn		DARS
PCDHGC3		YES1
PRR11		RPL15
PTPN14		USP46
YPEL5		CAPN12
NOG		USP37
SYNC		PSMB4
INMT		PRKAG3
IDH1		ATP13A5
ERI3		CDKAL1
1810058I24Rik		PDE8B
OLFM1		IGFBP3
TSPAN2		ALS2
SGCB		RAB7
HSPB6		LSM5
PLEKHO2		MIF
CDR2L		SGTB
APCDD1		KPNA3
SEP5		FREQ
HMOX1		IMPG2
ARHGAP31		EPOR
IL6R		RCE1
Gm5454		EN1
JUN		FOSL2
KCNN4		GMPR
HR		SKIV2L2
SH3KBP1		DLEU7
CACNG7		FBXW5
SLC20A1		ASCC3L1
NRBP1		MYL1
PCOLCE		FAU
CAMK1		THEM2
RGS10		S100A1
PDZRN3		IRS4
CLBA1		LRRN6A
MAP6		LMCD1
MDC1		CMYA5
NCS1		LMO1
Marcks		GZMB
PLCD1		CCL3
HEXB		PHB2
ST6GAL1		MGEA5
XDH		RGS20
GDF11		SIPA1L2
PXYLP1		AGTRL1
SOCS3		MRPL18
METTL7A		SDHA
DUSP6		ATP13A2
NIN		AADAT
CAST		BCAR3
MAGED2		SERF2
OSTM1		ZPBP2
MRPS6		GLIS3
IRX1		MPDU1
CRLF1		PIGN
CSRP2		TUBA4
OSBPL11		ALG6
CPT1A		USMG5
SERPINE2		PNMT
STEAP3		MRPL9
TP53INP2		BBC3
POU6F1		PLA1A
LATS2		EIF5
POLH		BTG4
AK1		LACE1
COTL1		ATF3
SESN3		CD79A
MRAS		RGN
RAB6B		TCF7L2
PIP4P1		RUNX3
INF2		ASCL2
CLIP1		CAV1
PRKCA		KIF1A
GLIPR2		GPR135
MGAT2		NIPA1
CAVIN2		BARX2
ARHGAP22		CNNM3
Gm16464		PPY
Gm6977		KAZALD1
PNKP		YWHAQ
RNF130		GPAA1
IMPACT		GPR50
ARL2BP		GOLGA4
KLF9		COX6A2
Ccdc50		ZDHHC7
SPTSSA		BOC
PLS3		TSEN34
PIP4K2B		FXYD1
COPZ2		PLSCR4
SLC25A29		PCDHB3
SLC12A9		SUHW3
GIT2		EPHA4
IRF2BP2		DLGAP2
TOR4A		UBAP1
RND3		SEMA3C
DNAL4		PLEKHG1
FOSL1		RWDD2
SH3BGRL3		SPTLC1
ALDH2		SLAMF6
RBFOX2		FGA
CLCF1		SPINT2
RGMB		GPC6
CAMK2N2		NALP6
ARL16		CATSPER4
DEAF1		KREMEN1
METTL23		TNFSF10
REEP3		TRPM2
NXN		TRIP10
IGF2R		IFITM1
CD63		LIPC
TTYH2		POU2AF1
TBCC		MAT2B
TOB1		HRASLS
ARHGAP18		EGF
PTGS1		SLC6A12
PHOSPHO1		TCF4
Gm27019		KCNJ16
SULF2		FBXO39
DIP2B		POLR2I
SLC29A1		AIM1
FTH1		PMAIP1
POLD4		ARL1
FAAP100		TMEM30B
STOM		STRN4
SMARCD3		PHF17
VEGFC		BCAN
ISG15		RPS23
RNF157		MMRN2
CAMK2D		COG3
CAPG		FARS2
Gm12222		RUSC1
MSRB1		CYP19A1
EVI5		PROS1
ELMO2		KCNJ14
DAB2		PDCD2
LOX		MUCDHL
TXNDC12		MDH2
P3H1		ACLY
TTC28		EI24
Gm5884		MARVELD3
PPP1R9B		GPR109B
CPQ		PIK3R5
DAP		NPNT
Zfp532		SLC38A5
COMMD3		LTB4R2
HMGA1		COX6C
Gm6444		ANUBL1
ZNF703		FBXL12
RASA4		ACP6
SLC12A4		HIST1H2BM
UBE2D1		FBXL6
PCYOX1L		TREML1
PITPNM1		RNF180
VIM		CAMKK1
C1orf198		ZFP28
NT5E		SLC6A18
MARVELD1		RIOK2
TMEM41B		EFNA2
SH3PXD2A		RORA
RAB31		CST7
RGMA		UPK1B
SOX4		KBTBD2
Tdpx-ps1		AGER
MYO10		NFIA
IL1RAP		KLRA1
PLBD2		PAPPA
AKR1B10		SUSD3
GNAO1		FGG
SLC7A6		TM9SF4
PBXIP1		MYH7
CDC42SE1		DDX58
RHOJ		TJP3
Hmga2		POP1
FADS1		ERN2
NUDT4		PLCD4
CLU		HPGD
SMARCD1		MANBAL
PDGFA		MRPL30
PAM		UHRF2
GBA		RHPN2
TLN1		IGFBP6
ERRFI1		NMB
SLC6A6		TPCN1
KANK2		SEMA3D
SEMA3F		FZD8
ABHD2		GUCY1B3
RAP1GAP		KIF23
BAG5		NR3C1
NAV2		TM7SF4
TMEM185A		CHST3
Ap3s1-ps2		LGR4
IRX2		MAPK7
SERINC1		AGTR2
EMP2		MTCP1
STK38		GPR87
TMEM132A		SCAMP1
TMEM80		MRPL12
TSPAN5		RAB4A
SPP1		TLR4
CRYAB		OPTC
TRIP4		ADCYAP1R1
ZFC3H1		CER1
SELENOW		NONO
IFIT2		PKM2
SELENON		PRPF8
RCAN3		IHH
CDKN2B		SHOC2
CPNE1		GC
Cd63-ps		EIF1AX
SLC6A8		PHF19
RHBDF1		STXBP5
MGAT1		PAPPA2
AEBP1		COL5A3
RMC1		GPR123
AP3S1		GPR173
ARL8A		ATF7IP2
ANAPC2		SNRPD3
FAM114A1		SFRS9
MCRS1		MOS
NUBP2		CDSN
SNTB2		ASPSCR1
ZC2HC1A		RRM2B
MEX3D		NTRK3
SH3BP2		MED4
CTDSP2		P2RY10
Gm11895		ING3
TMEM242		ADH1A
PRDX2		ADAM17
TIMP2		IQCB1
ATP6V0A1		BID
RTN4		NUP62
GOSR2		MYCBP
TINAGL1		KL
CAMKK2		STC2
FHL3		ANXA4
CNPY4		UPF2
RBPJ		CECR5
Irgm1		MARS
SPSB4		VMD2L1
EXT1		AOC3
Atp5k-ps2		IGSF4C
SPAG5		NR2C1
MFSD11		APEX2
Gm6768		WDR51A
TSPAN4		GTF2F1
SLC35F6		WDR17
MFGE8		SLC5A2
CX3CL1		GPR65
TULP4		PSCD4
VAT1		RPS6KA4
TANC1		LRP4
FERMT2		SRP19
AKAP2		AKAP11
NCAM1		NDUFA11
SNAI1		MC1R
TMEM256		DBT
Gm13880		HIST1H2AI
GSTP1		DDN
EFNB2		SLC6A9
FYN		ATAD1
IKBIP		SSTR3
DPYSL2		TSGA14
SPRY2		CASP8AP2
ACTR1A		HEMK1
NRP2		GTF2I
TRPM7		TNNI3
WWTR1		CHUK
RABGAP1		PIK3R4
RARA		ACADS
SHC1		SLC23A3
Cd24a		OGDH
ORAI1		PSEN1
PBX1		44448
TUBA1A		ASB4
UGP2		BRI3
LARGE1		RTKN
TMED4		FLT3
GABPA		RABGGTB
PHLDA1		CANT1
KLC1		WNK3
GLRX		RAI2
TSC22D1		MTVR2
ERLIN1		MRPS2
LAMC1		CENTB5
SSNA1		DEGS1
TMEM43		NARG2
TPP1		SERPINF1
ACD		SLC35B1
RIPOR1		TRAPPC5
SYNPO		NFAM1
MARCKSL1		LY6G6C
LIX1L		GTF2F2
FBLN2		PTPN21
ARIH2		RPL35
EID1		NRAS
SNX9		SRF
PLEKHA3		CSF1
SDC4		POLR2G
SLC35C2		BSND
GABARAP		SLC4A1
SPARC		GPHN
POLM		AQP3
SDC2		FRS3
ARFGAP1		TMPRSS11F
VPS29		CASP9
EMC3		TNFAIP6
CTPS2		NHLH1
PALM		HSD17B8
COLEC12		HOXD9
INTS7		PTPRK
CHPF2		GAL3ST2
FNDC3B		TMLHE
PHLDA3		HS3ST1
44448		GJB3
MCRIP1		BRD4
AI413582		EXTL3
Gm10123		CSMD3
GPX1		NCF2
NDUFAF2		PSMA2
SLC45A4		PDCD11
Rbpj-ps3		TWIST2
ITGA5		PLCE1
GLG1		SFXN5
CP		EFNA1
CDK4		SPACA3
MBNL2		GGT1
CBY1		NDRG2
SMDT1		WEE1
44263		TNNT1
DBI		ALOXE3
KCTD15		EIF3S6IP
Irx5		KCNJ11
SHF		MLL
SLC25A37		CAT
CPNE2		RGS18
CNN3		SPG3A
NDST1		SLITRK1
SDHC		XYLB
FLOT1		TIMM9
FLNC		PHF2
NDUFAF8		CPSF1
HNRNPD		LIMK2
LTBP1		BTK
CRKL		SRR
ACOT13		PRKRA
PLOD1		COMMD7
SGPL1		ANXA11
NPC2		RPL18
ARHGDIA		OGT
UBTD1		GUCA2B
WLS		PHLDB1
UBA3		THAP6
SLCO2A1		DPYD
GNS		GALM
TMEM127		SNN
EGLN3		POLS
KIDINS220		FBXL17
CLIC4		KHDRBS2
RERE		HSPB2
Gm9770		ABCD4
KIRREL1		DNA2L
UBAC2		CRMP1
FOXC1		NARFL
Hmgn3		CSNK1E
SLC48A1		IL23A
Gm11889		MYC
KCTD10		MYH6
METRN		DAB1
STAC2		PDE7B
ZWINT		GIF
ID2		SLC8A1
ACOX1		SCMH1
CPD		ELA3B
C9orf3		YEATS2
CAMK2G		FBXO16
CUTA		GLT25D1
RIN1		EIF1AY
CALU		TNFSF15
VPS4A		CACNG8
ATP6V0B		SF3B5
SEC31A		SCFD1
AKAP12		UBAP2
DYNLRB1		RBM27
SLC35E4		EHD1
FEZ2		SEC11L1
SAP18		CRBN
SERPINH1		TCTA
RAB7A		IFITM5
Calm1		PKIB
PFDN5		SLC8A2
SMO		KIF5A
SRM		THAP1
ATF6B		MBD3L2
ATP6V0E1		NNAT
HMG20B		PPHLN1
YIPF5		CAV3
ABL1		TNFRSF1B
DAB2IP		LRRTM4
RBMS1		TRIM23
STMN1		EPO
AREG		BRD3
MEF2A		ANKRD25
OAT		SPIB
CA5B		DEK
NEO1		DRP2
LEPROT		RIPK4
PICALM		PRSS3
SLC25A23		RTEL1
YWHAG		PVT1
NECTIN2		NELL2
PEAK1		GLT8D2
Gm12844		AKAP3
GNA12		JAGN1
SOX9		CDH18
PSAP		PPP4R2
WASHC2A/WASHC2C		TTF1
HEXA		GUSB
RASSF3		NR0B2
MAP4K4		WBP5
ITGAV		GALNTL4
ADAM15		MAFK
SCARB2		CECR2
PXN		BACH1
SLC25A4		PDGFB
PIK3R2		RHOB
HK1		UPK3A
TTC13		OC90
LDAH		FBXO17
SIRPA		MICAL2
ZNF503		ASGR1
C9orf16		CCR4
SHISA4		F2RL1
TMCO1		UBL7
ZCCHC14		U2AF1
KALRN		CYP7A1
Gm13127		ZFP64
Gm37486		WDR55
Nes		INHA
ZMIZ1		TAGLN
EPS8		TPST1
LAMP2		GPRASP1
YWHAB		HOXB8
C6orf62		SFRP2
Nisch		INSL6
CTSB		BLOC1S1
ATP13A3		TEX2
TNFRSF12A		TOP3B
MCFD2		OPLAH
DDIT3		TNFRSF13C
LPGAT1		HSD3B1
TLE3		RAD18
MIDN		KIR3DL1
SLC35B2		CLEC7A
OTUD1		ATP2B3
F2R		IMP4
Tmsb4x		TRIM31
COPE		CYBRD1
S100A6		KLHDC3
RHOC		SI
CLIC1		PITX1
RHOA		PLEKHA8
GATA3		GNL3
VPS26A		GALK2
TCF3		CLK2
CNOT6		MAPRE2
ERBIN		ABCB11
ZSWIM8		SMAD4
TUBA1B		CDC20
TALDO1		SLC36A4
SMOX		SAMD11
ANXA5		HS3ST3B1
TM4SF1		SGOL2
CDKN2C		SRPX2
MAN2B2		NOL7
FKBP9		COPS5
Ptms		DPF1
LAMTOR1		FLT1
LAMP1		MRPL2
SARAF		CCKAR
APLP2		PCDH20
ETS1		TOP1MT
ACAT1		WIZ
TMEM97		RLN3
S100A10		SLC6A1
UBE2Q1		LRRN6D
BASP1		CD84
RETREG2		PRDX4
TANC2		PSMC4
AES		CRYBB2
ANO6		LSM3
LGALS1		STAM2
CCND1		APAF1
GNAI3		PLCG2
TUBB		PIGC
SH3GL1		PARP6
CD44		MAGED1
CTSD		NET1
CARHSP1		ADRA1B
PPFIBP1		CORO1A
TOP2B		SH2D2A
PGS1		TRPM8
AP3D1		RAX
CDC42BPB		PCDHB1
CNPY3		P2RY14
MTCH1		CDK6
HBEGF		WDR40A
CORO1B		DLX2
GNB2		NUDCD3
MAP4		TLR9
SIK3		PDGFRA
SELENOF		LRRC3B
UGGT1		THPO
SEC24D		PSMC6
CITED2		AP2S1
ZFP36L2		NTAN1
PPP1R14B		FKBP10
PGAM1		TIAL1
ETV5		ZHX3
Ppp2r5c		GCN5L2
Cyb5r3		BRUNOL6
ANKH		TFEC
OXR1		KCNK12
MCM4		CD3G
POLR2D		CTSG
BRD2		IBRDC3
BAG6		PACRG
ZC3HAV1		RARS
CYFIP1		CGREF1
TSPAN3		DOC2B
BRK1		INSM1
SH3GLB1		PCSK1N
TRPS1		ENPP6
SCAND1		ENPP5
Rps15-ps2		IMPG1
GANAB		PCDHB6
TUBB6		ZFP36L1
THOP1		RGL2
NFIB		LIPF
ZC3H7B		TIMM17B
FARP1		GSC
ZYX		HDC
TNFRSF1A		GRPR
DDX6		CENTB2
ANLN		MAP2K5
PRC1		PRKCI
CDC42EP1		PRDM16
WDR83OS		GGCX
DDA1		LRP2BP
PCYT1A		TPM2
SLC38A2		NR1H4
P4HB		GBF1
LAMTOR2		SPAG4L
SNX17		TAF4B
OSTC		TNFSF13
ACAP2		MAP3K11
FTL		TRUB2
RAB18		SCG3
MEA1		44440
KIF20A		ASF1B
ATXN10		CTBP2
FTSJ3		MRPL21
GLUD1		ASTN2
SFR1		RABEP2
STK16		RWDD1
PDLIM5		TYMS
COX7A2		ATP8B3
ST3GAL5		AHNAK
CENPB		CSF2RB2
KDELR2		NFKBIA
LAMB1		RSU1
ANXA6		RNF138
WASHC5		APOD
CLTA		CCL18
SFPQ		TMPRSS11A
Nedd4		KCNQ2
Elob		NXPH4
Gm10819		DMP1
Gm11964		CHRM5
PLEC		ICMT
GNAI2		FLCN
CFL1		DBR1
ITGB1		PCBP4
SLC7A5		ZFYVE16
MRFAP1		P2RY6
GARS		NEDD10
		HGS
		MCART1
		LAS1L
		TPX2
		COX7C
		AAK1
		HORMAD1
		SYT13
		ABHD14A
		ETV4
		WDR43
		CHCHD3
		DNASE1L2
		MGAT5
		SLC30A1
		FCRL5
		SMTN
		SHC2
		CHIT1
		ASCC3
		RFC5
		LCN8
		IFNK
		TEX261
		RASSF7
		DNAJC6
		SLC25A25
		SHD
		HRH1
		ATP5G3
		ODF3L1
		NEUROD6
		RAD51L1
		PRX
		CETN2
		SLC16A14
		ATP1A3
		EZH2
		TNFAIP3
		PRDX5
		PML
		LGI4
		MAPKAPK3
		TIMP4
		CDC25C
		ARHGAP12
		GLE1L
		SUV39H2
		LMOD1
		MRPL32
		TGM3
		KLHL22
		LRPPRC
		TSHR
		SIT1
		ARF1
		PANK1
		CCDC13
		NOLC1
		IXL
		GPR119
		PRRG2
		KIF13A
		LGMN
		GDF15
		CD80
		RUFY1
		DSCAML1
		CAPN1
		BCHE
		RGS17
		CHRM4
		SERTAD1
		FBXL19
		MPL
		TMED6
		BMP10
		CORO7
		TKTL1
		ROS1
		PCSK5
		TCP11
		PSMA8
		TRAF1
		TPO
		CLEC4G
		GPR64
		MBTD1
		FANCL
		SLC25A28
		CPNE8
		CNGB3
		SCRG1
		ATPAF2
		TAGLN3
		PPFIA2
		DIABLO
		RNMT
		SELENBP1
		PRICKLE1
		RNASE6
		PDE3A
		ATP9A
		GCS1
		RPS8
		PPP2R5D
		KATNB1
		SIPA1
		EMID1
		SLC6A4
		MFSD1
		PPGB
		KLK14
		IPW
		CYB5R1
		TCEB3
		USH1G
		NRM
		RPL9
		SORBS1
		DEDD
		NALP10
		GPBAR1
		SLC45A1
		DYX1C1
		RPS14
		CDK10
		ACRV1
		CAPZA1
		ATP12A
		GLYAT
		TGM5
		NCOA2
		LGALS12
		DDIT4
		DUSP12
		LCN12
		COX11
		PRKCSH
		RPH3AL
		OSBP2
		SEPHS2
		UCHL3
		LMNB1
		CHRNB4
		MYBPC2
		TMEM34
		TRIM45
		SLC36A3
		DDX19B
		PEX12
		ABCA6
		CDK3
		SETMAR
		STX1B1
		CDO1
		ACTR8
		RPLP2
		HCFC1R1
		ADAM28
		BCLAF1
		PPP2R1A
		CDR2
		TTC5
		CHGB
		MLPH
		ZFP95
		DCAMKL2
		SRD5A2L
		STXBP1
		HOXD1
		DSCR2
		LGALS3
		SOX7
		SPATS1
		RBP4
		MYH9
		MERTK
		GRAP
		TCEB1
		LBR
		YTHDF1
		GPR1
		CCK
		ATP10D
		PCSK7
		CETN1
		KCNK3
		GPR84
		MAB21L1
		MYL3
		MYT1
		MATN3
		MYH1
		44256
		NFATC2IP
		PDK3
		SEC23IP
		MAP3K13
		DCTN6
		RNF10
		ZFYVE21
		ALDOA
		DCTN2
		ACTR2
		KLHL21
		MYBBP1A
		DIRC2
		THBD
		ZNHIT1
		DCN
		MAF
		CX3CR1
		BACE1
		TJP2
		CHERP
		PIGM
		RGL3
		BZRAP1
		CKS1B
		SERPINF2
		LEMD2
		CXCL10
		MATN4
		RDH5
		TCF1
		DYRK1A
		MCF2
		PILRB
		MTF1
		DNAJC3
		SLC2A4
		HS6ST3
		CDC25A
		CDK8
		NISCH
		ALOX12P2
		KLF6
		WTIP
		POLR3A
		WDR23
		GEMIN4
		UGCG
		SUPT16H
		ABCB8
		COMMD1
		FBL
		POLDIP2
		B3GNT4
		NDUFA3
		NDN
		PEMT
		SUV39H1
		DDEF1
		FOXL1
		RASGEF1A
		HDAC2
		PKP2
		MTX1
		HNRPA2B1
		TMEM32
		GEMIN6
		IL23R
		ADARB2
		OPRS1
		PPIG
		FMN2
		JMJD1B
		SRFBP1
		IGF2
		JAM2
		PHOX2A
		ARSB
		MAGEA5
		DHX29
		MRGPRF
		GJA12
		APOA1
		CCBL1
		ATP5L
		MLSTD1
		CCL28
		ACO2
		KBTBD4
		FBLN5
		RHOT2
		SAMD7
		EFEMP1
		MTMR4
		MATN2
		PADI6
		POLR1A
		ARF2
		TAF7
		IGFBPL1
		IFITM3
		ERCC8
		TRIM24
		CDYL
		ING1
		SYTL1
		ACHE
		WDR48
		PIK3CA
		STOX1
		FBN2
		TRPM1
		MRPL17
		GFRA4
		MKI67
		KCNMB2
		HTR4
		SLC26A3
		IFNAR2
		PLVAP
