# Supplementary material for: MicroRNA-200c restoration reveals a cytokine profile to enhance M1 macrophage polarization in breast cancer
Source: NPJ Breast Cancer. 2021 May 27;7:64. doi: 10.1038/s41523-021-00273-1 (PMC8160264; doi:10.1038/s41523-021-00273-1)
Supplement: Supplementary file 7 — Supplementary Data 6 [file 41523_2021_273_MOESM7_ESM.xlsx]

## Sheet: Sup Data 6
Supplementary Data 6. Genes represented by the Venn Diagram in Supplemental Figure 1C that were downregulated by miR-200c in both Met-1 TripZ-200c cells (GEO accession number GSE151320) and human BT549 TripZ-200c cells (GEO accession number GSE108271). Also shown are the genes that were uniquely downregulated in each dataset.
Genes downregulated by miR-200c in:
Only Met-1 TripZ-200c Cells	Both Met-1 and BT549 Cells	Only BT549 TripZ-200c Cells
Gm28900	OSTM1	KDELC1
SLC6A2	QKI	SNORA23
MMP3	HMOX1	CREB5
CKB	SEC23A	GDF15
CEBPA	VLDLR	SERPINE1
NOTCH1	MMD	CXCL8
MMP10	PPP1R18	LHFP
BMP2	PLCG1	POSTN
GDPD2	HIPK3	PMAIP1
ADPRH	ZEB1	TMCC1-AS1
ANGPTL7	ZEB2	SNORA21
PDGFRB	LOX	BDKRB1
PKD1	LTBP1	CXCL6
GFRA1	TIMP2	SCML1
TNFAIP2	PTPN14	SUSD5
MMP19	NPC1	CFH
RIPOR3	DENND5A	PDCD1LG2
LBH	CFL2	USP18
Fhod1	DUSP6	OAS2
ADAMTS14	NRBP1	LIF
ALDH3A1	MAP4K5	B3GNT1
FABP4	CRTAP	STRADB
TMEM44	HBEGF	SLIT2
Masp1	IFIT2	SLC35B4
TF	ST3GAL2	CCDC50
MSN	TULP3	IFI27
ADCY5	NCS1	CFB
CPLX2	FBLN2	SNORD114-28
VPS8	ARL2BP	SNORD16
KLF2	TMEM185A	KIAA1432
TSPAN15	ITGA5	GTF2E1
KITLG	GLI3	SNORA20
LHFPL6	EVI5	ARHGAP19-SLIT1
AAMDC	SYDE1	SNORD114-11
SCARA3	CHSY1	PLAT
VASN	TMEM150A	RP11-431N15.2
MXD4	FERMT2	CD68
Mrip-ps	MTSS1L	LINC00273
DEPDC1B	PSAP	ANK2
COL5A1	CRKL	IFI44L
KANK1	RND3	SNORD15A
Gm20425	PPM1F	XAF1
PDLIM2	SLC20A1	ADAMTS4
NOV	OSBPL11	HTRA1
MPRIP	FMNL3	RCN3
SDC3	CPNE2	ZNF532
OAF	KANK2	RNA5SP243
FAT4	ZYX	CXCL10
Gm7936	PPP1R9B	CTSL
ARRB1	CLU	GFPT2
IL17RC	HEXA	CASD1
C11orf54	NDP	SNORD63
CORO2B	KCTD15	ASB13
Gm16276	FEZ2	SNORA65
TXNIP	TWIST1	ARHGAP19
PAPLN	DNAJB5	SNORA13
COLGALT1	PIP4K2B	ARMCX1
BBS9	HMGA1	IFI6
H1FX	ERRFI1	RSAD2
ARHGEF6	RASSF3	CRISPLD2
RGS12	JUN	SAMD9L
NPTXR	CMTM3	SNORD9
SUMF2	FARP1	RASA2
STC1	RUSC2	ENPP2
UNC5B	ELK3	VGLL3
OSR1	SYNC	SAMD9
SLC5A3	COTL1	COL3A1
RRM2	RGL1	RAB11FIP2
C15orf48	SERINC1	MEG3
MXD3	MCFD2	IKBKB
GNB4	SOX4	MX1
SMIM15	SPARC	RNU1-88P
LOXL3	SMARCD1	RBL1
FXYD5	ETS1	SRGN
COL6A1	CLIC4	DENND5B
CDH23	GIT2	RNA5SP149
TFAP2A	NSMAF	PIM2
SORD	APLP2	TAP2
NPR2	MEX3B	SHCBP1
COL4A5	MEX3D	RNA5SP199
AHNAK2	TNRC6A	RNA5S9
S100A4	FADS1	STK4
ANGPTL2	RAP2C	HLA-B
SLC30A4	GDF11	CD274
CHST1	CCDC82	MPDZ
C12orf49	PDZRN3	IL6
TLE2	SHISA4	MILR1
PQLC3	INF2	TLR3
CKAP4	MARCKSL1	RNA5SP348
PCDH9	HEXB	TMEFF2
GAS1	STEAP3	TRNAI6
HHIP	GRN	FAP
ST6GALNAC4	FKBP7	RNU5A-1
Wincr1	MGP	ERVK-7
MMP16	SERPINH1	HMGCS1
ADCY7	LGALS1	DZIP1
Mt1	OXR1	SNORD114-10
Gm6652	LAMP1	PNPLA3
ST3GAL4	SBF1	LOC100288675
TMX4	EPS8	AGAP2-AS1
LRIG1	FOSL1	GBP1
KCTD1	LRP1	RNA5S1
Ifi27	FTH1	FHOD1
Airn	ARIH2	IL1B
PCDHGC3	PTPRS	SNORA76A
PRR11	TMEM43	DENND6A
YPEL5	AP1S2	SLC14A1
NOG	SERPINE2	TMEM47
INMT	FTL	PLTP
HOMER3	TM4SF1	TJAP1
IDH1	GNA12	FHL1
ERI3	RASSF8	IRAK2
1810058I24Rik	MFGE8	RNA5SP298
OLFM1	SFR1	OAS1
TSPAN2	NT5E	THY1
SGCB	RTN4	BIRC3
HSPB6	CTSD	RNA5SP202
PLEKHO2	GNAI3	USP41
CDR2L	MAGED2	ALKBH2
APCDD1	PPFIBP1	RAB8B
SEP5	ZCCHC24	SNORD93
ARHGAP31	LRRFIP1	PDE4B
IL6R	CDC42SE1	TMEM133
Gm5454	IRF2BP2	FAM127A
KCNN4	UBE2D1	C1R
HR	TLN2	ABI3BP
SH3KBP1	ISG15	RP11-107I14.4
CACNG7	TUBA1A	SNORD117
PCOLCE	SLC29A1	PKIA
CAMK1	RGS2	PIK3CA
RGS10	PCYT1A	MMP1
CLBA1	ZFC3H1	NAV3
MAP6	FAM114A1	RNA5SP325
MDC1	TLN1	ENG
Marcks	CPQ	MARCKS
PLCD1	CDC42EP1	SOD2
ST6GAL1	CTSB	RNA5SP150
XDH	DPY19L1	SNORD114-17
PXYLP1	RBFOX2	SNORD46
SOCS3	VAT1	NTRK3
METTL7A	LAMC1	SNORD69
NIN	CLCF1	XXbac-BPG254F23.7
CAST	ZC3HAV1	ACTA2
MRPS6	ZBTB20	RALGPS2
IRX1	CPT1A	C11orf95
CRLF1	SOX9	SNORA52
CSRP2	CLIP1	BST2
TP53INP2		FLJ30064
POU6F1		SNHG24
LATS2		SNORD82
POLH		MOSPD2
AK1		RNA5SP226
SESN3		IFI44
MRAS		IGFBP7
RAB6B		IFIT1
PIP4P1		PPP2R3C
PRKCA		IFIT3
IER5L		SNORD114-1
GLIPR2		CDR1
MGAT2		NEXN
CAVIN2		RFTN1
ARHGAP22		SNORD114-3
Gm16464		SNORA37
Gm6977		ELK4
PNKP		MMP14
RNF130		AC096649.2
IMPACT		RP11-347K2.1
KLF9		FAM219A
Ccdc50		KPNB1
SPTSSA		RNU5E-9P
PLS3		SCARNA1
COPZ2		ATP11C
SLC25A29		ADAMTS6
SLC12A9		FAM63B
TOR4A		ITGA4
DNAL4		SNORD114-22
SH3BGRL3		SNORA74A
ALDH2		TMA16
RGMB		CCNJ
CAMK2N2		CYB5R2
ARL16		CUTC
DEAF1		SP100
METTL23		SNORD15B
REEP3		DCLK2
NXN		RNU5E-1
SPAG9		INTS4
IGF2R		HOOK3
CD63		HELZ2
TTYH2		CLCN6
TBCC		TGFB1I1
TOB1		ITGA10
ARHGAP18		AKR1C3
PTGS1		BMP1
PHOSPHO1		SLC30A7
Gm27019		MIR3661
SULF2		PTPN21
DIP2B		PANX1
POLD4		DIXDC1
FAAP100		EGR1
STOM		RP11-20F24.2
SMARCD3		RNA5SP263
VEGFC		OAS3
RNF157		DCBLD2
CAMK2D		KYNU
CAPG		IFIT5
Gm12222		TMEM245
MSRB1		CTSO
ELMO2		LOC101926963
DAB2		SYNJ1
TXNDC12		MICALL1
P3H1		UBFD1
TTC28		RNU6-135P
Gm5884		B3GALTL
DAP		OLFML2B
Zfp532		RNU1-83P
COMMD3		NTSR1
Gm6444		SNORD114-21
ZNF703		FN1
RASA4		LENG8
GDI1		MIR4740
SLC12A4		GEM
PCYOX1L		L3HYPDH
PITPNM1		HNRNPA1P44
VIM		WSB1
DGAT2		RNA5SP59
C1orf198		CDK2
MARVELD1		CDK17
TMEM41B		RNA5SP162
SH3PXD2A		SP110
RAB31		SNORD111
RGMA		AC023128.1
Tdpx-ps1		GBP1P1
MYO10		RNA5SP335
IL1RAP		RNA5SP450
B4GALT1		NPIPB3
PLBD2		LOC101928277
AKR1B10		RNA5SP122
GNAO1		RNU1-18P
SLC7A6		RNU1-136P
PBXIP1		EHD3
RHOJ		CTD-2139B15.2
Hmga2		MALAT1
NUDT4		TRNAI2
PDGFA		SNORD113-6
PAM		CTSLP8
GBA		LOC541472
SLC6A6		TMEM158
SEMA3F		MYPN
ABHD2		MYO9A
RAP1GAP		GPR25
BAG5		RNA5SP399
NAV2		PROCR
Ap3s1-ps2		PPP4R4
IRX2		GPR158
FGFRL1		PLA2G4A
EMP2		COL1A1
STK38		SCPEP1
TMEM132A		RNA5SP242
TMEM80		CAT
TSPAN5		LOC399491
SPP1		RNU1-38P
CRYAB		ARHGAP42
TRIP4		RNU1-14P
KDELC2		MSC
SELENOW		OR11H2
SELENON		MT-LIPCAR
RCAN3		OR56B1
CDKN2B		MEG8
CPNE1		TNFRSF11B
Cd63-ps		NCEH1
SLC6A8		VGF
RHBDF1		GSTA4
MGAT1		CYP27B1
AEBP1		LRRC27
RAB12		SUPT20H
RMC1		MIR4262
AP3S1		RPS2
ARL3		SESN1
ARL8A		RNU1-4
ANAPC2		GALNT16
MCRS1		RNVU1-7
NUBP2		RNVU1-9
SNTB2		CNEP1R1
ZC2HC1A		LGMN
SH3BP2		LOC285173
CTDSP2		TGFB1
Gm11895		PLD6
TMEM242		SNORA12
PRDX2		PAQR5
ATP6V0A1		RNA5SP473
GOSR2		TRANK1
LMNA		SRPX2
TINAGL1		CSNK2A2
CAMKK2		SNORA68
FHL3		CCDC80
CNPY4		NPIPB4
RBPJ		ZFP36
Irgm1		IFIH1
SPSB4		RNU6-26P
EXT1		SNORD72
Atp5k-ps2		KSR1
SPAG5		PKD1P5
MFSD11		ALDOC
Gm6768		RNA5SP19
TSPAN4		RNU11
SLC35F6		RNU6-850P
CX3CL1		AC007879.7
TULP4		CASP4
TANC1		RNU1-11P
AKAP2		CC2D2A
NCAM1		UBL4B
SNAI1		PDIA5
LXN		CCSER2
TMEM256		HERC6
Gm13880		PAIP2
GSTP1		DDX60L
EFNB2		OASL
FYN		WDR73
IKBIP		TRIM38
DPYSL2		ADAMTSL1
SPRY2		MPDU1
ACTR1A		SNORA31
NRP2		RNA5SP370
TRPM7		TRIM21
WWTR1		C16orf45
RABGAP1		ZNF25
RARA		COL5A2
SHC1		STK17A
Cd24a		BAP1
ORAI1		EPHA5
PBX1		MSH5
UGP2		MIR4737
LARGE1		RNU2-59P
TMED4		RNU1-67P
GABPA		RP11-124N14.3
PHLDA1		PTPN12
KLC1		DOCK11
GLRX		KIAA0101
TSC22D1		HIPK2
ERLIN1		RNA5SP440
SSNA1		SMARCAD1
TPP1		RNU1-35P
ACD		RNA5SP355
RIPOR1		RNU1-134P
SYNPO		KIFC1
LIX1L		MVD
EID1		PUS10
SNX9		BACE1
PLEKHA3		DDX58
SDC4		CREB3L1
SLC35C2		FLJ46906
GABARAP		IGFN1
POLM		RNA5SP403
SDC2		CD82
ARFGAP1		HPS5
VPS29		RNU1-82P
EMC3		RNA5SP267
CTPS2		LRP8
PALM		CFHR1
COLEC12		GBP2
INTS7		RNU5B-1
CHPF2		SNORA53
FNDC3B		ADAMTS1
ABHD4		SERPINB8
PHLDA3		SNORA38
DUSP7		RNU1-63P
SEP9		RNA5SP429
MCRIP1		SORBS2
AI413582		NR2F1
Gm10123		DACT1
GPX1		BAZ1A
NDUFAF2		PARP14
SLC45A4		KLHL20
Rbpj-ps3		B2M
GLG1		SNORD114-25
CP		ANAPC13
CDK4		KLHL4
MLKL		SDPR
MBNL2		NPIPB5
CBY1		KMO
SMDT1		EFR3B
MAR8		MSMO1
DBI		TMEM123
Irx5		GXYLT1
SHF		DET1
SLC25A37		PRRT3-AS1
CNN3		TRIM25
NDST1		FBXO32
SDHC		TTLL1
FLOT1		PRRX1
FLNC		CTGLF12P
NDUFAF8		RNY4P24
PRNP		RP11-855C21.1
HNRNPD		SNORA71B
ACOT13		MIR1184-1
PLOD1		SECISBP2L
SGPL1		PLAUR
NPC2		ARMCX3
ARHGDIA		STRIP2
UBTD1		RNU6-166P
WLS		OS9
UBA3		PAPPA
SLCO2A1		LOC101929609
GNS		ST8SIA1
TMEM127		RNA5SP99
EGLN3		IL13RA2
KIDINS220		RCAN1
RERE		DGKH
Gm9770		MGME1
KIRREL1		THUMPD2
UBAC2		TBX15
FOXC1		SIRPD
Hmgn3		MIR4757
SLC48A1		RNU1-19P
Gm11889		CSRNP1
KCTD10		ADAM12
METRN		AGAP7P
STAC2		VHL
ZWINT		KLF7-IT1
ID2		BCL2L2
ACOX1		RP11-136K7.3
CPD		NFKBIZ
C9orf3		THRA
CAMK2G		MIR645
NFYA		STRADA
CUTA		MAFIP
RIN1		SNORD113-4
CALU		RNU5E-4P
VPS4A		LOC389834
ATP6V0B		CDS2
SEC31A		GADD45A
AKAP12		RNU1-89P
DYNLRB1		CPNE7
SLC35E4		SH3D19
SAP18		MTAP
RAB7A		AC092669.2
Calm1		LOC100652914
PFDN5		CTGF
SMO		SOGA3
SRM		MIR297
ATF6B		EDNRB
ATP6V0E1		ZNF205-AS1
HMG20B		PFAS
YIPF5		SLC6A15
ABL1		KLHDC7B
DAB2IP		RNU2-4P
RBMS1		RNU4ATAC
STMN1		MATN2
AREG		PTPN11
MEF2A		PLCL1
OAT		RNU1-42P
CA5B		NEDD4
NEO1		RNA5SP48
LEPROT		RNA5SP191
SMPD1		LAMA4
PICALM		PTGES
SLC25A23		ELOVL2
YWHAG		RNF216P1
NECTIN2		RP11-1M18.1
PEAK1		DPP4
Gm12844		RNU1-10P
WASHC2A/WASHC2C		RNVU1-10
MAP4K4		MIR1470
ITGAV		EDNRA
ADAM15		TAP1
SCARB2		FBN1
PXN		SNORA75
SLC25A4		CLCA2
PIK3R2		CASC7
HK1		RNY5
TTC13		RP11-544L8__B.2
LDAH		TRAJ25
SIRPA		AGAP6
ZNF503		FKBP11
C9orf16		NEK9
TMCO1		IFI27L2
ZCCHC14		DPY19L2P1
KALRN		SNORD12B
Gm13127		SORCS3-AS1
Gm37486		HTR1B
Nes		MX2
ZMIZ1		RECK
LAMP2		RNVU1-14
YWHAB		DERL2
C6orf62		RNA5SP290
REPS1		MIR4461
Nisch		RNVU1-15
ATP13A3		RNU1-47P
TNFRSF12A		CAPRIN2
DDIT3		MRGPRE
ITM2C		LINC01168
LPGAT1		CCL5
TLE3		RP11-88I18.2
MIDN		RP11-207C16.4
SLC35B2		LOC100653515
OTUD1		EPHA4
F2R		CEP19
Tmsb4x		NPLOC4
COPE		MYC
S100A6		AC012499.1
RHOC		LCORL
CLIC1		PPP1R35
RHOA		GPATCH11
GATA3		EXOC2
VPS26A		CBL
TCF3		STAT1
CNOT6		STRN
ERBIN		GLYATL2
ZSWIM8		RNA5SP435
TUBA1B		TRPC3
TALDO1		IFI35
SMOX		RNU1-106P
ANXA5		VEGFA
CDKN2C		PAPSS2
MAN2B2		SNORD114-20
FKBP9		GPATCH4
Ptms		FRMD4A
LAMTOR1		ZNF697
SARAF		NFKBIA
ACAT1		AP1M1
TMEM97		RNA5SP183
S100A10		LEPRE1
UBE2Q1		QSOX2
BASP1		RNA5SP69
RETREG2		CXCL2
TANC2		MED31
AES		DTNA
ANO6		RNU1-55P
CCND1		NOL12
TUBB		RNA5SP302
SH3GL1		RP11-542K23.10
CD44		SLC4A7
PRKACA		KIAA0907
CARHSP1		FASN
TOP2B		RNA5SP141
PGS1		RNU6-115P
AP3D1		LOC100505515
CDC42BPB		CTA-384D8.31
CNPY3		RNU5B-2P
MTCH1		SNORD10
CORO1B		SNORA30
CAPN2		RNA5SP358
GNB2		LINC00987
MAP4		SYNJ2
SIK3		COMT
SELENOF		DEFB116
UGGT1		TMEM45A
SEC24D		MIR503HG
CITED2		BICD2
ZFP36L2		RNY4P28
PPP1R14B		TRAF1
PGAM1		C1S
ETV5		TNFSF10
Ppp2r5c		RNU6-1175P
Cyb5r3		RNU1-12P
ANKH		RNU1-13P
MCM4		RP1-269M15.3
POLR2D		AP000290.7
BRD2		RNA5SP161
BAG6		FBXW11
CYFIP1		RNA5SP85
TSPAN3		HLA-C
BRK1		SYTL2
SH3GLB1		RNA5SP451
TRPS1		XXbac-BPG249D20.9
SCAND1		HIF1A-AS2
Rps15-ps2		ZFPM2
GANAB		FOXG1
TUBB6		G6PD
THOP1		RNA5SP493
NFIB		NR4A3
ZC3H7B		FUS
TNFRSF1A		CDC25B
DDX6		GPC6
ANLN		MIR1185-2
CPE		RAB27B
PRC1		GPNMB
WDR83OS		RNU6-903P
DDA1		SNAP25
PURB		ATAT1
SLC38A2		RNA5SP513
P4HB		CTSLP2
LAMTOR2		RP11-470F18.1
SNX17		SNORD8
OSTC		CDCA7
ACAP2		RNU1-32P
WDR6		LRRC40
RAB18		ERN1
MEA1		PIP4K2A
KIF20A		GDNF
ATXN10		NGF
FTSJ3		MAGEH1
GLUD1		TAS2R43
STK16		GATA6
PDLIM5		SNORD114-14
COX7A2		KXD1
COX6B1		SNORD51
ST3GAL5		RNA5SP382
CENPB		RNU1-56P
KDELR2		CYB5A
LAMB1		TAF12
ANXA6		RNU1-40P
WASHC5		RNU1-97P
CLTA		RIMKLB
SFPQ		RNVU1-6
Nedd4		LOC613037
Elob		ZNF285
Gm10819		TMTC1
Gm11964		EMR1
TXNRD1		RP1-178F15.3
PLEC		RNU6-875P
GNAI2		OTUD6B
CFL1		RNA5SP395
ITGB1		RNY1
SLC7A5		RNU2-67P
MRFAP1		RP11-302M6.4
GARS		AC007040.8
		LAP3
		RNU6-916P
		MAPK7
		EIF5B
		TAB3-AS2
		HIST1H2BM
		PRRX2
		RARB
		ZNF302
		RNU4-2
		BRMS1L
		RNA5SP386
		LOC100506548
		MIR3679
		KIF14
		PNPT1
		RNU6-1306P
		LOC100996663
		TPCN1
		DOCK10
		C4orf27
		HNRNPU-AS1
		TAPBPL
		GAS2L3
		MIR150
		PLSCR1
		FAM81A
		RNU5D-2P
		UGDH
		ATF7IP
		AKR1C2
		ZDHHC6
		AC096574.5
		C1QTNF1
		SNORA77
		RNU7-41P
		C19orf48
		RNU4-5P
		FAM114A2
		SNORD104
		MIR4716
		WASF3
		KLF7
		RP11-261C10.4
		RNA5SP216
		MID1IP1
		HERC4
		PLOD3
		KIAA1033
		ARHGAP29
		NPIPA1
		SHISA2
		TCAIM
		RIPK2
		IP6K1
		SNORD12
		LINC00202-1
		MARK3
		RPGR
		RP5-930J4.2
		RNA5SP428
		RNU6-118P
		STX1B
		POLR3G
		TMEM81
		RP1-249I4.2
		GUSB
		ALKBH8
		LOC400927
		LOC102577426
		SMURF2
		SBNO1
		ZBTB40-IT1
		SLC39A14
		RNA5SP62
		FGFR1OP2
		GPR180
		SCRN3
		SAPCD1
		BICC1
		RNU6-28P
		SCML2
		RAB3IL1
		ITGB3
		MAGED4
		LOC100505549
		LPIN1
		SCARNA23
		RNA5SP350
		MIEF1
		RP11-98L5.5
		MIR4637
		WAPAL
		RP11-184M15.1
		TDO2
		TRAJ59
		SNORD113-1
		MIR4270
		PLBD1
		UGGT2
		LINC01075
		RNU1-138P
		RNU4-61P
		ATP5SL
		GALNS
		DNAJC24
		MLPH
		PROS1
		RNU1-148P
		RP11-96K19.2
		PLD3
		RNU6-330P
		MIR548F3
		POU2F2
		CLCC1
		RP11-340A13.1
		TRPC4
		SEZ6L2
		SNORD114-9
		RNU1-133P
		RSPO2
		RFX8
		LINC00577
		SPERT
		HAS3
		RP1-92C4.2
		RNU7-7P
		RNA5SP389
		LOC157562
		RNU6-10P
		RNA5SP506
		RNU12
		CASP1
		SNORD70
		RNA5SP366
		COPS8
		RP11-69L16.4
		LINC00906
		NUP153
		TP53BP1
		LOC653513
		S100PBP
		MIR3977
		NCOA3
		RP11-472N13.2
		SNORA57
		TIMP1
		RNA5SP132
		EXOSC5
		SNORA11
		RNU7-13P
		TAGLN
		RAB39A
		RNU4-91P
		SLC25A5
		KRBOX4
		FSCN1
		RP11-71G12.1
		AC092839.3
		AC109333.10
		ODC1
		AC007620.3
		C15orf41
		SRF
		RNU6-451P
		SLC15A3
		GJB3
		RNU1-17P
		RNU6-553P
		CNRIP1
		PRUNE2
		DNAJA1
		ARMC6
		SSPN
		MMP2
		PARP8
		LOC100505771
		KATNAL1
		MAPRE1
		RNU4-40P
		SIL1
		MCM10
		RNA5SP405
		RNU1-34P
		EBF1
		RP11-242O24.5
		ZNF281
		WDR3
		RNU2-30P
		LOC102467073
		SLC19A3
		LINC00641
		ZFAND6
		AC116609.2
		IER3
		RNU1-123P
		LINC01384
		RNU2-46P
		CEP290
		RP11-798L4.1
		FAM151B
		ATG2B
		FANCB
		ZNF702P
		PTPRH
		RNA5SP74
		FDXACB1
		DMTF1
		RNY4P22
		APOE
		LINC01293
		ZNF678
		RP11-134G8.8
		BDKRB2
		FAM126A
		MIR3153
		SPATC1L
		RTP4
		RNA5SP77
		PFDN2
		XXYLT1-AS1
		HCCS
		RP11-517P14.2
		PXDN
		RP1-32B1.4
		AC019064.1
		RNA5SP353
		RNU4-4P
		RNA5SP488
		SSR4
		AC107072.2
		TNFRSF21
		MIR3668
		AC159540.3
		NPIPA8
		RAPGEF1
		STAT2
		S1PR4
		MMP17
		RNY4
		LRRC8A
		CTSA
		ESF1
		MIR7641-2
		SC22CB-1D7.1
		SNORD111B
		RPF1
		TRIM56
		AC133528.2
		SNHG7
		C1orf123
		CCDC167
		RNU6-123P
		CYP17A1-AS1
		URAD
		TTC5
		RP11-302F12.10
		SLC2A6
		SP140L
		PEA15
		MIR877
		INPP4A
		SNORD114-12
		RNVU1-17
		ZNF330
		ALG13
		ZNF333
		HSFY1P1
		OBSCN
		RAB29
		RP11-756P10.5
		SRGAP3-AS4
		RASGRP3
		LOC100507156
		GBP4
		MIR548A3
		RP11-227H4.5
		GRINA
		RNA5SP442
		SQSTM1
		ALS2
		TRIM14
		STAM2
		BOP1
		TJP2
		C9orf173
		RNY1P2
		MIR100HG
		IFI16
		RNU1-84P
		SYNGAP1
		RP11-464F9.9
		RP11-353N4.1
		TPM1
		GOLGA6L9
		NXPE3
		RNU6-62P
		RNU6-1128P
		CHURC1
		MEF2C
		AC009262.2
		AF127936.3
		RNU6-1093P
		ZNF300
		ZDHHC17
		BID
		POLR3B
		ANTXR2
		RP11-446F17.3
		AC018693.6
		RABGGTB
		LOC100289361
		PHLDA2
		PARP12
		SCFD2
		RNU1-98P
		SNORA26
		LINC00302
		FAM198B
		TNIP3
		RNU6-1038P
		LOC101243545
		FAT1
		RASSF9
		MIR155HG
		APOL3
		RP1-120G22.11
		KIAA1644
		CXorf51A
		WDR35
		SNORA47
		NLRP1
		GUCY1B3
		TNPO2
		PPP1R15A
		SNORD3B-1
		KTI12
		LOC100505811
		RP4-796I8.1
		TNFRSF10B
		COA7
		MAN2B1
		IDO1
		RNU2-3P
		AC093627.9
		N4BP2
		TRIO
		RNU6-724P
		FAM155A
		SNORA71D
		D21S2090E
		RNU6-987P
		RNY5P1
		RP11-212D3.4
		LARS
		RNU6-181P
		SP5
		RNU1-72P
		AGAP4
		EIF4ENIF1
		GJC1
		LOC100507535
		LOC101929127
		FAM43A
		ZFYVE20
		TRMT10B
		FKBP1C
		AC005703.2
		RBPMS
		ETV4
		STX2
		ST3GAL1
		AC005162.4
		RP5-894D12.3
		CMPK2
		SNORA58
		TTPA
		NBPF16
		TSPYL2
		SNORA72
		HLA-A
		RNA5SP86
		TMEM140
		SYT11
		RP13-392I16.1
		RNU6-44P
		RIOK1
		PTGER2
		IL4R
		RNVU1-3
		RNU6-1176P
		STAG3L5P-PVRIG2P-PILRB
		PDPR
		FAM127C
		FBN2
		YOD1
		LOC100128703
		MIR548A2
		CST3
		RP11-256P1.1
		FAM195B
		FTLP3
		RNU6-39P
		RNU6-434P
		RSU1
		RP11-539E19.2
		XXyac-YM21GA2.4
		RNU6-477P
		SYTL4
		CYTH1
		DYNLL1-AS1
		LOC101927507
		RNU6-30P
		ABL2
		AC073046.25
		RNU1-150P
		APP
		RPS18
		ATP6AP1
		RNU1-100P
		HM13-IT1
		LOC728145
		LOC554174
		JUND
		HEY1
		LINC00229
		FAM196B
		INSL6
		AKR1C1
		SMG9
		WIPI1
		ZC3HAV1L
		MIR187
		SC5D
		SIRPB1
		ZNF512
		GGCX
		RNA5SP420
		HERC5
		FASTKD3
		RAB1B
		RP11-342D11.2
		CTC-366B18.2
		APOL1
		SNORD99
		RNU6-378P
		FBXO30
		RNU1-44P
		MIR4787
		SERPINA1
		PLEKHA4
		ZNF778
		KIF13B
		RNU6-70P
		THEMIS2
		PHF14
		RNA5SP134
		LOC400043
		THBS3
		RPS24
		EHD1
		RNU1-76P
		PGM2L1
		RNU1-80P
		ANKRD29
		SLC2A5
		AF064858.10
		DNMBP-AS1
		GPR135
		CTD-2050E21.2
		RNU2-61P
		BYSL
		SNORD3D
		RP11-373J16.1
		HLA-E
		RP11-505C13.1
		RP11-573D15.3
		RNU7-25P
		RNU6-1299P
		C14orf39
		SNORD114-13
		AC005550.5
		LOC100506051
		RNY4P17
		RNU5D-1
		LOC283922
		PLEKHA8P1
		MIR1282
		AC104135.3
		RP5-1018A4.3
		RP11-62G11.2
		NOVA1
		RNU1-75P
		BNIP1
		RNA5SP286
		DIEXF
		FKBP10
		RNU4-1
		LINC00704
		SPG20
		LINC00242
		TCF7
		PJA1
		BZW2
		P4HA3
		MFAP2
		AP002856.5
		MAGEA5
		WARS2-IT1
		MIR577
		FAM27A
		RP11-413M3.4
		CTD-2260A17.1
		RP11-180D21.3
		RNU6-721P
		RP11-263K19.6
		NUDT16
		MIR450A2
		TRPC7-AS1
		NPIPB9
		LOC100132062
		RNU4-7P
		MIR3685
		HELB
		ZNF354B
		ASB6
		LOC100652999
		PHC2
		RSF1-IT1
		RNA5SP469
		RGS4
		ZNF883
		RNU1-70P
		SLC5A7
		ELAVL2
		WDR77
		RNF185-AS1
		FFAR1
		ANPEP
		EML1
		RP5-1125A11.4
		ATF5
		SNORA22
		IFNGR2
		RP11-384C4.2
		LOC285505
		RNA5SP481
		LINC00371
		RP1-302D9.1
		PAQR9
		TNXB
		RP5-1077H22.1
		LOC100506544
		CXCL3
		RELA
		AC009955.8
		STX12
		ZCCHC18
		SENP5
		MIR2052
		AMBRA1
		RP11-686D16.1
		TUBB3
		RP11-346D6.6
		UBE2QL1
		IGHV3-38
		ATP2B4
		LOC101928008
		PPP2R1B
		CDCA4
		PIKFYVE
		SNORD101
		COL1A2
		RNU1-43P
		MIR511-1
		TBRG1
		PCGF6
		UBXN8
		RNF2
		RNU6-157P
		LECT1
		RP11-566H8.1
		RNU6-1251P
		AC092635.1
		RNU7-69P
		FGF14-AS1
		LOC100132735
		LINC00444
		CYP51A1
		GAL
		MIR3156-2
		FGF1
		LOC442497
		METTL3
		TWF2
		PIK3R1
		FAM217B
		RNU6-697P
		ZNF391
		LPPR2
		LOC727896
		LTB
		RNU6-672P
		AC112518.3
		DXO
		RNU2-29P
		MIR1305
		MIR4440
		NR5A2
		CSNK1G3
		MIR29A
		CD3EAP
		RNF145
		CLUHP3
		TPSAB1
		CCDC122
		EMP1
		LOC400692
		RP13-131K19.1
		RP4-781K5.2
		CCNL1
		BRF2
		SYVN1
		AC005220.3
		RNA5SP306
		RP5-1125M8.2
		MEIS2
		SSBP4
		AP001043.1
		RNU1-74P
		RNU6-1169P
		RAB23
		RP11-102N12.2
		ENOX2
		RNU2-52P
		MRI1
		CACNA1C
		XXbac-B33L19.6
		PPIB
		TMEM11
		MIR4689
		BRD9
		RP13-30A9.2
		STYX
		RNU7-120P
		AC068535.3
		RNA5SP338
		FITM2
		LOC100132078
		CITED4
		ITPR1-AS1
		RP11-10N23.2
		RPN2
		LOC284412
		TMEM164
		C17orf51
		FAHD2A
		RP11-634B7.4
		C9orf62
		SNAPC2
		UFM1
		LOC101928191
		RNU5A-7P
		FLNA
		TMEM243
		RP11-395B7.4
		RNY3
		RNU1-7P
		GCLM
		OR1M1
		RP1-93H18.6
		RP13-216E22.4
		RP11-269F20.1
		SPAG17
		NOMO1
		RBM43
		VASH2
		ACSL4
		AEN
		RNU4-81P
		LINC00263
		KLHL9
		LOC284454
		MIR559
		RP5-837I24.4
		CCDC88A
		SNORD116-27
		RNU7-64P
		HSP90B3P
		THOC1
		NDUFAF4
		RPL32P3
		RNA5SP295
		AC023115.4
		RNU2-6P
		XXbac-BPG27H4.7
		HORMAD1
		EXD2
		RNU6-1298P
		RNU6-73P
		SAYSD1
		NFKB2
		RNU6-116P
		RNU6-458P
		STAT6
		RNA5SP195
		MIR222
		TPM2
		CASK
		BTN3A1
		RNA5SP119
		RNA5SP68
		PTGS2
		NOMO2
		TFE3
		RGAG1
		COIL
		RFPL3S
		ARHGEF2
		RP11-203E8.1
		AC114752.1
		TARBP1
		SNORD113-8
		DPYSL4
		RNU6-1331P
		RNU6-453P
		RP11-735G4.1
		RP11-144G6.10
		SNAPC1
		PDLIM7
		RP11-267M23.3
		RNU6-769P
		RNU2-38P
		LINC00165
		TPM4
		MYO1E
		RP11-344N17.8
		RNU6-707P
		EDEM3
		RNU6-363P
		PTGDR2
		RNA5SP356
		RNA5SP42
		FLJ36000
		QSOX1
		TNFAIP3
		SEC16A
		RPIA
		CLIP3
		SNORA44
		COL18A1
		RNA5SP282
		RNU6-644P
		DEFA1B
		ILK
		SNORA11C
		RNA5SP343
		RNU1-140P
		NOMO3
		LRCH3
		PRAMEF2
		FAM27E2
		RP11-569G13.2
		KCNH1
		MDC1-AS1
		RNA5SP20
		FAM178A
		SNORD71
		CCNL2
		RNA5SP251
		RNU6-182P
		CD320
		NPFFR1
		ALAS1
		RP11-145A3.1
		PARP9
		KHSRP
		PSMD6-AS2
		MIR320B2
		PCDHB2
		CTXN1
		SRGAP1
		FAM101A
		ZNF654
		THAP2
		ST8SIA4
		GPR162
		SNORD114-31
		RP11-165J3.6
		RP3-380E11.2
		LOC101927027
		RRN3P1
		RNU6-46P
		RP3-330M21.5
		AC012506.2
		GBP3
		RP1-90J20.2
		RNY4P29
		RNPC3
		TMEM160
		LINC00106
		RP11-450H5.1
		DEFB104A
		OR4C3
		KIAA0513
		IL31RA
		RNU6-1309P
		BCL2
		LY6E
		SLC39A7
		PKIG
		ATP6V0A2
		HSDL1
		GOLGA6L5P
		UFSP2
		LOC339988
		RNU6-307P
		NPTX1
		EVI2B
		RNY1P6
		RP11-292E2.2
		TEKT4P2
		MIR4759
		SNORA48
		LOC100506634
		PKD1P1
		CTD-2275D24.3
		ACTR5
		KRTAP10-2
		KCNQ5-AS2
		SBF2
		RP3-400B16.3
		BHLHE23
		CNTNAP1
		REV1
		LBR
		MIR3128
		LOC101929328
		MTMR9
		CFHR2
		RNU6-1034P
		ERICH5
		TROVE2
		MIR384
		NR4A2
		LOC100507654
		RP1-249H1.2
		PXN-AS1
		MIR1185-1
		RNU6-1191P
		LINC00604
		RP11-501C14.5
		RNU1-78P
		MAML2
		CERS6-AS1
		SCARNA22
		RP1-202O8.2
		MIR4417
		DNAJB4
		RNU1-119P
		NPPA-AS1
		IMMP2L
		IGHD3-16
		HLA-H
		PPAP2B
		RP11-703C10.1
		LOC101927139
		CTD-2201E9.2
		IGHD2-15
		RRAS2
		AC006380.3
		MOG
		RNA5SP90
		LY6K
		RNU6-492P
		RNU4-30P
		RNU6-428P
		SNORD88C
		RP11-543B16.3
		LOC100134317
		RNU2-64P
		SNAR-C3
		RP11-373J21.1
		SNORD83A
		EXOG
		MIR4652
		C6orf1
		RNU6-42P
		AFG3L1P
		ATAD2B
		PDIA4
		ERCC1
		HLA-G
		RNA5SP53
		RNU7-185P
		CXCL5
		LINC00911
		RP11-1E6.1
		MNS1
		RNU6-1094P
		RP5-1022P6.5
		ZSWIM4
		RNA5SP448
		NR2C2
		PNISR
		RNA5SP322
		AC013402.4
		RNY3P1
		AC083949.1
		MBIP
		AC091814.2
		MAGOHB
		RNU6-299P
		AMMECR1L
		SRSF1
		LINC00418
		KDM5C
		ASAP1
		CTSS
		RP11-318K12.2
		DNMBP
		RBM19
		RNU6-1062P
		PDE10A
		MIR378D2
		RP11-69I8.2
		TBX20
		LOC102606465
		ARHGEF7-AS2
		CLEC2D
		RP11-415C15.3
		RNU4-82P
		RNU6-172P
		RP11-787B4.2
		LOC100506990
		RP11-443B7.2
		CTD-2335O3.3
		SCARF2
		RNU4-90P
		RNU6-214P
		SNORA14B
		AC062021.1
		RNU6-36P
		LOC100505921
		RNU6-227P
		UTP14A
		PCED1A
		HERC2P9
		HSPA1A
		KLRAP1
		RNU4-20P
		RNU6-120P
		NOC3L
		RNU6-98P
		PLEKHG4B
		MIR1255A
		CDH11
		RP5-1022P6.4
		LINC00702
		LOC101928138
		RNU6-147P
		FAM27E3
		PDIK1L
		MIR361
		ARHGEF1
		RP11-215P8.3
		BLZF1
		LINC00486
		RP11-409K20.6
		MCTP1
		CXCL1
		GPR1
		MIR4692
		HSPBAP1
		SNORD3C
		LOC101928937
		MIR573
		AC002310.7
		PRND
		RP11-204E9.1
		CPXM1
		LOC100288778
		LOC100506974
		RNU6-1
		RNU6-11P
		RNU6-2
		RNU6-37P
		MDM4
		RNU6-565P
		RP4-798A10.4
		C12orf55
		AIFM2
		POLR3D
		MIR590
		NCRUPAR
		RNA5SP29
		MIR4503
		CTSL3P
		OR7E14P
		RNU6-1216P
		RP11-190J1.3
		PRLH
		FAM204A
		MIR1910
		SNORD113-9
		OR4C6
		RNU6-854P
		RP11-284F21.7
		BCL6
		SNORD3A
		LOC101927255
		RP11-384C4.7
		LOC100240734
		INO80C
		MRC2
		C10orf10
		RP11-459F1.2
		RNA5SP368
		KLHL42
		PAQR4
		CTA-342B11.2
		MED1
		RAB33B
		RP11-90J7.2
		RP11-51J9.4
		DUSP23
		AC012074.2
		MIR3919
		MIR1296
		BSN-AS1
		LOC101928279
		PES1
		LOC100505824
		LCE3B
		RP11-202G18.1
		LOC101929302
		CNPPD1
		MIR642A
		DTX3L
		AC012358.8
		ZNF331
		RFNG
		SNORD116-18
		ANKRD40
		ADIPOR2
		AASS
		SAMD4A
		TATDN2
		TRAV1-1
		MTF2
		PTPN22
		UBE3D
		RP1-232L24.3
		DPM3
		PNRC1
		GRWD1
		MYBBP1A
		NBPF9
		RP11-367F23.1
		LINC00937
		RNA5SP452
		AC007680.2
		AC012358.7
		GOLGA6L10
		DHX16
		LOC101929457
		TPSD1
		RNU6-33P
		RNU1-69P
		DEFB104B
		BTBD6
		RP11-307P5.2
		LINC00920
		LOC100506476
		AAR2
		LINC00035
		TSEN2
		SNORD14B
		KIAA0196-AS1
		NFKBIE
		SLC2A13
		RP5-1180C18.1
		PTGES2-AS1
		FUOM
		RNA5SP164
		AC092660.1
		PAN3
		OR2B2
		RP11-734K21.3
		PSAT1
		TIMM8A
		RNA5SP516
		LOC101928405
		AP006216.10
		CD151
		SMAD2
		LINC01061
		ADAT2
		RNU7-176P
		TIGD1L
		PHC1
		OSGEPL1
		NES
		MBOAT2
		GPR176
		RNU6-34P
		BTN3A3
		POU6F2-AS1
		NID1
		FAM49B
		RNU6-308P
		CLDND1
		AKR1C4
		NSDHL
		TUSC1
		OR7A17
		C19orf12
		RP11-353N4.4
		ATP8B2
		SNORD114-2
		KLK3
		RP11-435D7.3
		URB1
		PRKAB2
		RNU1-22P
		RP9P
		RNA5SP238
		RNU6-40P
		RNU6-964P
		RP11-543F8.2
		DPP7
		KATNB1
		LOC101928476
		RIMKLBP1
		RNA5SP419
		RP11-77M5.1
		SNORD18A
		ANKRD10-IT1
		RNU7-197P
		B3GALT6
		EXOSC4
		ZNHIT1
		AC004895.4
		RNU6-712P
		OXLD1
		SLITRK4
		IFITM4P
		TCERG1L-AS1
		JUNB
		RCL1
		SBF2-AS1
		LINC01271
		DMD
		GOLGA1
		AC009313.1
		RP11-306I1.2
		OR9K2
		RP5-991C6.3
		ZNF16
		MYOG
		JAK2
		BTN3A2
		LINC00445
		RNF223
		RNU4-71P
		TTF1
		CTSK
		SNORD113-2
		RNU6-145P
		OR5M11
		DHODH
		RSRP1
		RP1-283E3.4
		RP3-460G2.2
		RSU1P1
		RNU6-353P
		PGM5-AS1
		RP11-127B16.1
		GZMH
		ATP5G2
		RNA5SP117
		C16orf52
		RNU6-692P
		ZNF577
		C9orf91
		CCDC152
		RNU6-195P
		THAP11
		RP11-177H2.2
		IGHV4-59
		CTB-32P11.1
		GALM
		RNU6-222P
		RNU6-950P
		AP000344.3
		RNU5E-2P
		MIR376C
		RP11-16L9.2
		LINC00200
		RNU6ATAC32P
		EIF2AK2
		RNU6-1329P
		ATP6AP2
		RP11-631F7.2
		AC007327.5
		RNU6-15P
		NQO1
		RP11-122L4.1
		RP3-508I15.18
		KLHL7-AS1
		PDCL3
		PTPLB
		RNU6-1237P
		ZNF674
		LINC00341
		BTN2A1
		ASAH2B
		RP11-238K6.2
		GRK5
		LINC00844
		ZBTB5
		LIG3
		OR4F29
		TAF1C
		CTC-281M20.4
		RP11-546K22.1
		USP27X
		MAPKAPK5-AS1
		LOC102724316
		RRP1
		PANK3
		RNU6-574P
		RNU6-876P
		PRDX4
		INTS8
		RNA5SP324
		FAM156B
		NRGN
		RNA5SP166
		AC016745.3
		EIF6
		RNU6-1337P
		CHMP5
		TAGLN2
		LINC00102
		KCNMB3P1
		RNU7-11P
		SCARNA11
		RP5-899B16.2
		TRMT1
		CALR
		MIR4434
		RNU6-1244P
		WDR82
		STARD4
		LOC285500
		MIR1302-2
		RNU6-923P
		ICK
		SNHG12
		SNAR-C4
		RNU6-939P
		LOC400541
		FZD4
		CTTNBP2NL
		A2MP1
		WARS
		OR6C74
		IGKV1D-39
		RP11-492I21.1
		RNU6-391P
		FAM179B
		RPL7L1
		RNU6-774P
		RP1-249H1.4
		RP11-61K9.2
		GPAM
		CTD-2061E19.6
		LOC101927282
		LRCH1
		RP11-242F11.2
		CTC-535M15.2
		RNU6-43P
		TOPORS
		C9orf41
		MOB1B
		ARHGEF25
		RNU1-103P
		RNU2-70P
		LGALS3BP
		ZNF438
		MIR4665
		RNA5SP67
		SNORD114-15
		RGS19
		SNORA17
		CHMP1B
		FAM86C2P
		ACTB
		MAP3K7CL
		LINC01227
		CLYBL-AS1
		RNU6-111P
		SNRNP35
		NME1-NME2
		RNU6-300P
		HCG11
		LINC00448
		RNA5SP349
		CD70
		SNORA15
		C17orf59
		RP11-35J1.1
		MIR4509-1
		GTPBP2
		RP11-61D3.1
		ZC3H12A
		C1QTNF9B-AS1
		RNU2-16P
		TRIM22
		MIR503
		RP4-564F22.5
		ANKRD44
		SNORD115-21
		RN7SKP148
		RP11-544A12.4
		COL4A2
		RP1-5O6.4
		SLC35A4
		AC053503.6
		CASC20
		RP3-510D11.2
		MIR3188
		CTA-796E4.4
		PDIA3
		SNORD115-24
		ALKBH6
		RP11-279N8.1
		CNIH2
		RP11-231G15.1
		RP11-315H15.1
		CDC73
		RNY4P3
		UGCG
		NPIPB15
		SNORA28
		RP11-148G20.1
		BCYRN1
		CTD-2001E22.1
		NPIPB1P
		CCDC97
		U52111.14
		ZDHHC18
		LOC286178
		BREA2
		RNU6-1212P
		ZNF81
		C1orf53
		HLA-F
		MIR4312
		RNF5P1
		MIR4533
		DLC1
		LINC00324
		PAPPA-AS1
		PPRC1
		MIR548F4
		RNU1-57P
		PYGO1
		TEX33
		AC124861.1
		LUZP1
		SNAI2
		RP5-888M10.2
		MIR373
		RP11-127O4.2
		HIF1A-AS1
		RP11-51G5.1
		VMP1
		RNA5SP107
[truncated: 306 more rows]
