# Supplementary material for: MicroRNA-200c restoration reveals a cytokine profile to enhance M1 macrophage polarization in breast cancer
Source: NPJ Breast Cancer. 2021 May 27;7:64. doi: 10.1038/s41523-021-00273-1 (PMC8160264; doi:10.1038/s41523-021-00273-1)
Supplement: Supplementary file 8 — Supplementary Data 7 [file 41523_2021_273_MOESM8_ESM.xlsx]

## Sheet: Sup Data 7
Supplementary Data 7. List of primers used for qRT-PCR analyses.
Primer Sequences
Gene	Species	Fwd Sequence 3' -> 5'	Rev Sequence 3' -> 5'	Harvard Primer Bank ID or Company/Cat#
Cdh1	Mouse	CACCTGGAGAGAGGCCATGT	TGGGAAACATGAGCAGCTCT	N/A
Cdh1	Human	CTGAAAATTCTGGAAGGAATGGAG	GACAATTCCAAAAAGTGATTGCAG	N/A
Gapdh	Mouse	GACGTGCCGCCTGGAGAAAC	AGCCCAAGATGCCCTTCAGT	N/A
Gapdh	Human	CTGACTTCAACAGCGACACC	TAGCCAAATTCGTTGTCATACC	N/A
Zeb1	Mouse	CCATACGAATGCCCGAACT	ACAACGGCTTGCACCACA	N/A
Zeb1	Human	GTCACAATTGTGAGGCATAGTCGGCACGTCATAGGGATAGGCTTCATTTGTCTTTTC	TGACCAATTGATTTTAGACACAAGCGAGAGGATCATGGCG	N/A
Csf2	Mouse	GGCCTTGGAAGCATGTAGAGG	GGAGAACTCGTTAGAGACGACTT	145301581c1
Csf2	Human	TCCTGAACCTGAGTAGAGACAC	TGCTGCTTGTAGTGGCTGG	371502128c1
Ccl2	Mouse	TTAAAAACCTGGATCGGAACCAA	GCATTAGCTTCAGATTTACGGGT	6755430a1
Ccl2	Human	CAGCCAGATGCAATCAATGCC	TGGAATCCTGAACCCACTTCT	4506841a1
Cxcl10	Mouse	CCAAGTGCTGCCGTCATTTTC	GGCTCGCAGGGATGATTTCAA	10946576a1
Cxcl10	Human	GTGGCATTCAAGGAGTACCTC	TGATGGCCTTCGATTCTGGATT	323422857c1
Nos2	Mouse	GTTCTCAGCCCAACAATACAAGA	GTGGACGGGTCGATGTCAC	6754872a1
Il1b	Mouse	GCAACTGTTCCTGAACTCAACT	ATCTTTTGGGGTCCGTCAACT	6680415a1
Tnfa	Mouse	CCCTCACACTCAGATCATCTTCT	GCTACGACGTGGGCTACAG	7305585a1
Arg1	Mouse	CTCCAAGCCAAAGTCCTTAGAG	CTCCAAGCCAAAGTCCTTAGAG	7106255a1
Cd274	Mouse	GCTCCAAAGGACTTGTACGTG	TGATCTGAAGGGCAGCATTTC	11230798a1
Il4	Mouse	GGTCTCAACCCCCAGCTAGT	GCCGATGATCTCTCTCAAGTGAT	10946584a1
Tgfb1	Mouse	CTTCAATACGTCAGACATTCGGG	GTAACGCCAGGAATTGTTGCTA	6755774c3
miR-200c	Human, mouse	N/A	N/A	ThermoFisher/Cat#A25576, Assay ID: 478351_mir
U6	Human	N/A	N/A	ThermoFisher/Cat# 4427975, Assay ID: 001093
